# Supplementary material for: Fast topographic optical imaging using encoded search focal scan
Source: Nat Commun. 2024 Mar 7;15:2065. doi: 10.1038/s41467-024-46267-y (PMC10920621; doi:10.1038/s41467-024-46267-y)
Supplement: Supplementary file 7 — Source Data [file 41467_2024_46267_MOESM7_ESM.xlsx]

## Sheet: Fig2
	c)			d)			e)
	x (μm)	z (μm)		x (μm)	z (μm)		x (μm)	z (μm)
	0	0.356302		0	-35.0179		0	-35.4881
	0.96	0.28178		0.96	-35.0247		0.96	-35.4842
	1.92	0.208412		1.92	-35.0314		1.92	-35.4804
	2.88	0.136171		2.88	-35.0382		2.88	-35.4781
	3.84	0.065449		3.84	-35.0458		3.84	-35.4751
	4.8	-0.002969		4.8	-35.0541		4.8	-35.4728
	5.76	-0.068038		5.76	-35.0624		5.76	-35.4697
	6.72	-0.128575		6.72	-35.0722		6.72	-35.4667
	7.68	-0.183366		7.68	-35.0828		7.68	-35.4629
	8.64	-0.231292		8.64	-35.0942		8.64	-35.4583
	9.6	-0.271389		9.6	-35.1063		9.6	-35.453
	10.56	-0.302927		10.56	-35.1192		10.56	-35.4476
	11.52	-0.325416		11.52	-35.1321		11.52	-35.4408
	12.48	-0.33868		12.48	-35.1449		12.48	-35.4339
	13.44	-0.342775		13.44	-35.1578		13.44	-35.4255
	14.4	-0.338004		14.4	-35.1707		14.4	-35.4179
	15.36	-0.324948		15.36	-35.1821		15.36	-35.4087
	16.32	-0.304552		16.32	-35.1934		16.32	-35.4003
	17.28	-0.278236		17.28	-35.2033		17.28	-35.3912
	18.24	-0.247952		18.24	-35.2116		18.24	-35.3812
	19.2	-0.216151		19.2	-35.2191		19.2	-35.3721
	20.16	-0.1856		20.16	-35.2259		20.16	-35.3622
	21.12	-0.15904		21.12	-35.2312		21.12	-35.3523
	22.08	-0.138789		22.08	-35.2364		22.08	-35.3423
	23.04	-0.126275		23.04	-35.2401		23.04	-35.3317
	24	-0.121763		24	-35.2439		24	-35.3217
	24.96	-0.124224		24.96	-35.2476		24.96	-35.3111
	25.92	-0.131516		25.92	-35.2513		25.92	-35.3004
	26.88	-0.140867		26.88	-35.2551		26.88	-35.2897
	27.84	-0.149539		27.84	-35.258		27.84	-35.279
	28.8	-0.155396		28.8	-35.2618		28.8	-35.2683
	29.76	-0.157271		29.76	-35.2655		29.76	-35.2577
	30.72	-0.154895		30.72	-35.2685		30.72	-35.2477
	31.68	-0.148591		31.68	-35.2714		31.68	-35.2378
	32.64	-0.138807		32.64	-35.2744		32.64	-35.2287
	33.6	-0.125851		33.6	-35.2774		33.6	-35.2203
	34.56	-0.109849		34.56	-35.2796		34.56	-35.2126
	35.52	-0.090964		35.52	-35.281		35.52	-35.205
	36.48	-0.069668		36.48	-35.2832		36.48	-35.1981
	37.44	-0.046952		37.44	-35.2854		37.44	-35.192
	38.4	-0.024253		38.4	-35.2876		38.4	-35.1852
	39.36	-0.0033		39.36	-35.2898		39.36	-35.1791
	40.32	0.014242		40.32	-35.292		40.32	-35.1722
	41.28	0.027139		41.28	-35.2958		41.28	-35.1653
	42.24	0.034915		42.24	-35.2995		42.24	-35.1585
	43.2	0.037978		43.2	-35.3032		43.2	-35.1508
	44.16	0.037606		44.16	-35.3085		44.16	-35.1424
	45.12	0.03561		45.12	-35.3137		45.12	-35.1333
	46.08	0.033834		46.08	-35.3197		46.08	-35.1241
	47.04	0.033555		47.04	-35.3265		47.04	-35.115
	48	0.035151		48	-35.3333		48	-35.1058
	48.96	0.037984		48.96	-35.3409		48.96	-35.0967
	49.92	0.040726		49.92	-35.3492		49.92	-35.0883
	50.88	0.041903		50.88	-35.3575		50.88	-35.0799
	51.84	0.040426		51.84	-35.3665		51.84	-35.0715
	52.8	0.03598		52.8	-35.3756		52.8	-35.0639
	53.76	0.029094		53.76	-35.3854		53.76	-35.057
	54.72	0.020955		54.72	-35.3945		54.72	-35.0501
	55.68	0.012962		55.68	-35.4036		55.68	-35.0425
	56.64	0.006197		56.64	-35.4111		56.64	-35.0356
	57.6	0.000989		57.6	-35.4187		57.6	-35.0288
	58.56	-0.003274		58.56	-35.4239		58.56	-35.0211
	59.52	-0.008039		59.52	-35.4284		59.52	-35.0127
	60.48	-0.015179		60.48	-35.4299		60.48	-35.0044
	61.44	-0.026482		61.44	-35.429		61.44	-34.996
	62.4	-0.043272		62.4	-35.4251		62.4	-34.9868
	63.36	-0.06612		63.36	-35.4189		63.36	-34.9777
	64.32	-0.094803		64.32	-35.4104		64.32	-34.9685
	65.28	-0.128531		65.28	-35.3989		65.28	-34.9593
	66.24	-0.166164		66.24	-35.3859		66.24	-34.9494
	67.2	-0.206605		67.2	-35.3705		67.2	-34.941
	68.16	-0.24906		68.16	-35.3552		68.16	-34.9319
	69.12	-0.293225		69.12	-35.3391		69.12	-34.9235
	70.08	-0.339212		70.08	-35.3237		70.08	-34.9151
	71.04	-0.387428		71.04	-35.3091		71.04	-34.9075
	72	-0.43816		72	-35.2969		72	-34.8998
	72.96	-0.491174		72.96	-35.2869		72.96	-34.893
	73.92	-0.545325		73.92	-35.2799		73.92	-34.8869
	74.88	-0.5984		74.88	-35.276		74.88	-34.8815
	75.84	-0.647318		75.84	-35.2759		75.84	-34.8762
	76.8	-0.688735		76.8	-35.2796		76.8	-34.8716
	77.76	-0.719869		77.76	-35.2857		77.76	-34.8678
	78.72	-0.73926		78.72	-35.2955		78.72	-34.864
	79.68	-0.747215		79.68	-35.3069		79.68	-34.8617
	80.64	-0.745839		80.64	-35.3197		80.64	-34.8594
	81.6	-0.738696		81.6	-35.3326		81.6	-34.8579
	82.56	-0.73014		82.56	-35.3447		82.56	-34.8556
	83.52	-0.724477		83.52	-35.3553		83.52	-34.8548
	84.48	-0.725192		84.48	-35.3637		84.48	-34.8533
	85.44	-0.734222		85.44	-35.3681		85.44	-34.8518
	86.4	-0.751638		86.4	-35.3704		86.4	-34.8495
	87.36	-0.77566		87.36	-35.3687		87.36	-34.8472
	88.32	-0.803109		88.32	-35.3633		88.32	-34.8441
	89.28	-0.830144		89.28	-35.3548		89.28	-34.8411
	90.24	-0.853191		90.24	-35.3441		90.24	-34.8373
	91.2	-0.869797		91.2	-35.331		91.2	-34.8327
	92.16	-0.879286		92.16	-35.3164		92.16	-34.8274
	93.12	-0.882838		93.12	-35.3019		93.12	-34.8213
	94.08	-0.883081		94.08	-35.2865		94.08	-34.8144
	95.04	-0.883215		95.04	-35.2727		95.04	-34.8068
	96	-0.885929		96	-35.2596		96	-34.7991
	96.96	-0.892564		96.96	-35.2481		96.96	-34.7907
	97.92	-0.902716		97.92	-35.2396		97.92	-34.7816
	98.88	-0.914341		98.88	-35.2334		98.88	-34.7732
	99.84	-0.924218		99.84	-35.2303		99.84	-34.764
	100.8	-0.928634		100.8	-35.2295		100.8	-34.7549
	101.76	-0.923946		101.76	-35.2324		101.76	-34.7457
	102.72	-0.907152		102.72	-35.2377		102.72	***
	103.68	-0.87638		103.68	-35.2468		103.68	***
	104.64	-0.83125		104.64	-35.2581		104.64	***
	105.6	-0.773065		105.6	-35.2718		105.6	***
	106.56	-0.704765		106.56	-35.2877		106.56	-34.7015
	107.52	-0.630406		107.52	-35.3044		107.52	-34.6931
	108.48	-0.554415		108.48	-35.3219		108.48	-34.6839
	109.44	-0.480773		109.44	-35.3393		109.44	-34.6748
	110.4	-0.412434		110.4	-35.3553		110.4	-34.6656
	111.36	-0.351137		111.36	-35.3697		111.36	-34.6565
	112.32	-0.297416		112.32	-35.3818		112.32	-34.6465
	113.28	-0.250821		113.28	-35.3909		113.28	-34.6366
	114.24	-0.210055		114.24	-35.3984		114.24	-34.6267
	115.2	-0.173103		115.2	-35.4029		115.2	-34.6168
	116.16	-0.137395		116.16	-35.4059		116.16	-34.6061
	117.12	-0.100047		117.12	-35.4073		117.12	-34.5962
	118.08	-0.058159		118.08	-35.4072		118.08	-34.5855
	119.04	-0.009275		119.04	-35.4071		119.04	-34.5756
	120	0.0482		120	-35.4063		120	-34.5657
	120.96	0.11473		120.96	-35.4062		120.96	-34.555
	121.92	0.189638		121.92	-35.4054		121.92	-34.5451
	122.88	0.271467		122.88	-35.406		122.88	-34.5351
	123.84	0.358451		123.84	-35.4067		123.84	-34.5252
	124.8	0.448985		124.8	-35.4082		124.8	-34.5153
	125.76	0.541821		125.76	-35.4111		125.76	-34.5046
	126.72	0.635925		126.72	-35.4141		126.72	-34.4939
	127.68	0.730295		127.68	-35.4171		127.68	-34.4825
	128.64	0.823712		128.64	-35.4216		128.64	-34.4711
	129.6	0.914679		129.6	-35.4268		129.6	-34.4589
	130.56	1.00156		130.56	-35.4328		130.56	-34.4459
	131.52	1.08274		131.52	-35.4388		131.52	-34.4329
	132.48	1.1568		132.48	-35.4456		132.48	-34.4192
	133.44	1.22259		133.44	-35.4532		133.44	-34.4062
	134.4	1.27925		134.4	-35.4615		134.4	-34.394
	135.36	1.32616		135.36	-35.4698		135.36	-34.3826
	136.32	1.36299		136.32	-35.4789		136.32	-34.3726
	137.28	1.38969		137.28	-35.4887		137.28	-34.365
	138.24	1.40654		138.24	-35.4985		138.24	-34.3581
	139.2	1.41413		139.2	***		139.2	-34.3543
	140.16	1.41332		140.16	-35.5197		140.16	-34.352
	141.12	1.4051		141.12	-35.5303		141.12	-34.3513
	142.08	1.39047		142.08	-35.5417		142.08	-34.3528
	143.04	1.37039		143.04	-35.5538		143.04	-34.3551
	144	1.34575		144	-35.5652		144	-34.3581
	144.96	1.31757		144.96	-35.578		144.96	-34.362
	145.92	1.28708		145.92	-35.5909		145.92	-34.3642
	146.88	1.25595		146.88	-35.6038		146.88	-34.3665
	147.84	1.22617		147.84	-35.6175		147.84	-34.3681
	148.8	1.19987		148.8	-35.6311		148.8	-34.3673
	149.76	1.179		149.76	-35.6448		149.76	-34.365
	150.72	1.16501		150.72	-35.6592		150.72	-34.3612
	151.68	1.15869		151.68	-35.672		151.68	-34.3559
	152.64	1.16013		152.64	-35.6857		152.64	-34.349
	153.6	1.16869		153.6	-35.6986		153.6	-34.3406
	154.56	1.18302		154.56	-35.7099		154.56	-34.3314
	155.52	1.20118		155.52	-35.7213		155.52	-34.3215
	156.48	1.22063		156.48	-35.7319		156.48	-34.3108
	157.44	1.23857		157.44	-35.741		157.44	-34.3009
	158.4	1.25222		158.4	-35.7493		158.4	-34.2902
	159.36	1.25932		159.36	-35.7568		159.36	-34.2803
	160.32	1.25855		160.32	-35.7628		160.32	-34.2712
	161.28	1.24969		161.28	-35.7689		161.28	-34.2628
	162.24	1.23361		162.24	-35.7734		162.24	-34.2552
	163.2	1.212		163.2	-35.7771		163.2	-34.2475
	164.16	1.18704		164.16	-35.7808		164.16	-34.2414
	165.12	1.16119		165.12	-35.7838		165.12	-34.2361
	166.08	1.137		166.08	-35.786		166.08	-34.23
	167.04	1.11691		167.04	-35.7889		167.04	-34.2246
	168	1.10317		168	-35.7912		168	-34.2193
	168.96	1.09764		168.96	-35.7926		168.96	-34.214
	169.92	1.1016		169.92	-35.7948		169.92	-34.2078
	170.88	1.11551		170.88	-35.7962		170.88	-34.201
	171.84	1.13886		171.84	-35.7977		171.84	-34.1934
	172.8	1.17012		172.8	-35.7984		172.8	-34.185
	173.76	1.20678		173.76	-35.799		173.76	-34.1758
	174.72	1.24576		174.72	-35.7982		174.72	-34.1666
	175.68	1.28379		175.68	-35.7973		175.68	-34.1567
	176.64	1.31788		176.64	-35.7957		176.64	-34.1461
	177.6	1.34573		177.6	-35.7934		177.6	-34.1346
	178.56	1.36595		178.56	-35.7902		178.56	-34.1239
	179.52	1.37805		179.52	-35.7863		179.52	-34.1125
	180.48	1.38232		180.48	-35.7817		180.48	-34.1018
	181.44	1.37951		181.44	-35.7762		181.44	-34.0911
	182.4	1.37051		182.4	-35.77		182.4	-34.0804
	183.36	1.35608		183.36	-35.7639		183.36	-34.0698
	184.32	1.33675		184.32	-35.7577		184.32	-34.0591
	185.28	1.31284		185.28	-35.7515		185.28	-34.0492
	186.24	1.28466		186.24	-35.7453		186.24	-34.0385
	187.2	1.25262		187.2	-35.7406		187.2	-34.0278
	188.16	1.21736		188.16	-35.7367		188.16	-34.0171
	189.12	1.17969		189.12	-35.7336		189.12	-34.0049
	190.08	1.14048		190.08	-35.732		190.08	-33.9919
	191.04	1.10043		191.04	-35.7311		191.04	-33.9774
	192	1.05988		192	-35.731		192	-33.9614
	192.96	1.01866		192.96	-35.7317		192.96	-33.9439
	193.92	0.976101		193.92	-35.7316		193.92	-33.924
	194.88	0.931006		194.88	-35.7323		194.88	-33.9027
	195.84	0.881867		195.84	-35.7315		195.84	-33.8798
	196.8	0.827061		196.8	-35.7291		196.8	-33.8546
	197.76	0.765067		197.76	-35.7244		197.76	-33.8287
	198.72	0.694779		198.72	-35.7182		198.72	-33.8012
	199.68	0.615765		199.68	-35.7098		199.68	-33.7737
	200.64	0.528525		200.64	-35.699		200.64	-33.7463
	201.6	0.434655		201.6	-35.6859		201.6	-33.7188
	202.56	0.336864		202.56	-35.6706		202.56	-33.6921
	203.52	0.238623		203.52	-35.6537		203.52	-33.6669
	204.48	0.143586		204.48	-35.6353		204.48	-33.6433
	205.44	0.054698		205.44	-35.6154		205.44	-33.6211
	206.4	-0.026568		206.4	-35.5947		206.4	-33.6013
	207.36	-0.100517		207.36	-35.5741		207.36	-33.5838
	208.32	-0.168905		208.32	-35.5534		208.32	-33.5677
	209.28	-0.234209		209.28	-35.5319		209.28	-33.5525
	210.24	-0.298652		210.24	-35.5112		210.24	-33.5388
	211.2	-0.363454		211.2	-35.4898		211.2	-33.5258
	212.16	-0.428377		212.16	-35.4691		212.16	-33.5128
	213.12	-0.491738		213.12	-35.4484		213.12	-33.4991
	214.08	-0.550786		214.08	-35.4285		214.08	-33.4838
	215.04	-0.602359		215.04	-35.4078		215.04	-33.4678
	216	-0.643669		216	-35.3871		216	-33.4495
	216.96	-0.672979		216.96	-35.3664		216.96	-33.4289
	217.92	-0.690036		217.92	-35.3458		217.92	-33.406
	218.88	-0.69613		218.88	-35.3243		218.88	-33.3808
	219.84	-0.693792		219.84	-35.3029		219.84	-33.3534
	220.8	-0.686313		220.8	-35.2791		220.8	-33.3244
	221.76	-0.677071		221.76	-35.2546		221.76	-33.2923
	222.72	-0.669073		222.72	-35.2278		222.72	-33.2588
	223.68	-0.664501		223.68	-35.1995		223.68	-33.2237
	224.64	-0.664582		224.64	-35.1682		224.64	-33.187
	225.6	-0.669547		225.6	-35.1337		225.6	-33.1489
	226.56	-0.678676		226.56	-35.097		226.56	-33.1092
	227.52	-0.690431		227.52	-35.0565		227.52	-33.0688
	228.48	-0.702559		228.48	-35.013		228.48	-33.0268
	229.44	-0.712285		229.44	-34.9656		229.44	-32.9833
	230.4	-0.716516		230.4	-34.9151		230.4	-32.9391
	231.36	-0.712119		231.36	-34.8609		231.36	-32.8933
	232.32	-0.696347		232.32	-34.8043		232.32	-32.8452
	233.28	-0.667253		233.28	-34.7447		233.28	-32.7956
	234.24	-0.624236		234.24	-34.6821		234.24	-32.7438
	235.2	-0.56831		235.2	-34.6172		235.2	-32.6888
	236.16	-0.502199		236.16	-34.5499		236.16	-32.6309
	237.12	-0.429885		237.12	-34.4797		237.12	-32.5706
	238.08	-0.355672		238.08	-34.4079		238.08	-32.5057
	239.04	-0.283152		239.04	-34.3338		239.04	-32.4378
	240	-0.214363		240	-34.2581		240	-32.3661
	240.96	-0.149487		240.96	-34.181		240.96	-32.2913
	241.92	-0.087077		241.92	-34.1023		241.92	-32.2135
	242.88	-0.024719		242.88	-34.0229		242.88	-32.1342
	243.84	0.04014		243.84	-33.9427		243.84	-32.0548
	244.8	0.109388		244.8	-33.8625		244.8	-31.9763
	245.76	0.183709		245.76	-33.7831		245.76	-31.9007
	246.72	0.26237		246.72	-33.7052		246.72	***
	247.68	0.343557		247.68	-33.6288		247.68	***
	248.64	0.424957		248.64	-33.5555		248.64	***
	249.6	0.504527		249.6	-33.4844		249.6	***
	250.56	0.581074		250.56	-33.4165		250.56	***
	251.52	0.654442		251.52	-33.3515		251.52	***
	252.48	0.725351		252.48	-33.2889		252.48	***
	253.44	0.794965		253.44	-33.2278		253.44	***
	254.4	0.864386		254.4	-33.1659		254.4	***
	255.36	0.93429		255.36	-33.1017		255.36	***
	256.32	1.00467		256.32	-33.0314		256.32	***
	257.28	1.07485		257.28	-32.9528		257.28	***
	258.24	1.14348		258.24	-32.8604		258.24	***
	259.2	1.20876		259.2	-32.7489		259.2	***
	260.16	1.26859		260.16	-32.613		260.16	***
	261.12	1.32091		261.12	-32.4435		261.12	***
	262.08	1.36387		262.08	***		262.08	***
	263.04	1.39609		263.04	***		263.04	***
	264	1.41673		264	***		264	***
	264.96	1.42547		264.96	***		264.96	***
	265.92	1.42252		265.92	***		265.92	***
	266.88	1.40855		266.88	***		266.88	***
	267.84	1.38476		267.84	***		267.84	***
	268.8	1.35291		268.8	-29.6894		268.8	***
	269.76	1.31525		269.76	-29.3636		269.76	***
	270.72	1.27431		270.72	-29.0758		270.72	***
	271.68	1.23253		271.68	-28.8194		271.68	***
	272.64	1.19177		272.64	-28.5851		272.64	***
	273.6	1.15295		273.6	***		273.6	***
	274.56	1.1159		274.56	***		274.56	***
	275.52	1.07944		275.52	***		275.52	***
	276.48	1.04175		276.48	***		276.48	***
	277.44	1.00084		277.44	***		277.44	***
	278.4	0.955147		278.4	***		278.4	***
	279.36	0.903963		279.36	***		279.36	***
	280.32	0.847837		280.32	***		280.32	***
	281.28	0.788657		281.28	***		281.28	***
	282.24	0.729448		282.24	***		282.24	***
	283.2	0.673795		283.2	***		283.2	***
	284.16	0.625129		284.16	***		284.16	***
	285.12	0.585978		285.12	***		285.12	***
	286.08	0.557431		286.08	***		286.08	***
	287.04	0.538978		287.04	***		287.04	***
	288	0.528734		288	***		288	***
	288.96	0.523915		288.96	***		288.96	***
	289.92	0.521407		289.92	***		289.92	***
	290.88	0.518373		290.88	***		290.88	***
	291.84	0.512638		291.84	***		291.84	***
	292.8	0.502944		292.8	***		292.8	***
	293.76	0.488991		293.76	***		293.76	***
	294.72	0.471271		294.72	***		294.72	***
	295.68	0.450744		295.68	***		295.68	***
	296.64	0.428491		296.64	***		296.64	***
	297.6	0.405308		297.6	***		297.6	***
	298.56	0.381506		298.56	***		298.56	***
	299.52	0.35679		299.52	***		299.52	***
	300.48	0.330463		300.48	***		300.48	***
	301.44	0.301802		301.44	***		301.44	***
	302.4	0.270401		302.4	***		302.4	***
	303.36	0.236545		303.36	***		303.36	***
	304.32	0.2012		304.32	***		304.32	***
	305.28	0.165871		305.28	***		305.28	***
	306.24	0.132258		306.24	***		306.24	***
	307.2	0.101903		307.2	***		307.2	***
	308.16	0.07589		308.16	***		308.16	***
	309.12	0.054636		309.12	***		309.12	***
	310.08	0.03774		310.08	***		310.08	***
	311.04	0.02404		311.04	***		311.04	***
	312	0.011759		312	***		312	***
	312.96	-0.001155		312.96	***		312.96	***
	313.92	-0.016686		313.92	***		313.92	***
	314.88	-0.036345		314.88	***		314.88	***
	315.84	-0.060939		315.84	***		315.84	***
	316.8	-0.090547		316.8	***		316.8	***
	317.76	-0.124662		317.76	***		317.76	***
	318.72	-0.162418		318.72	***		318.72	***
	319.68	-0.20295		319.68	***		319.68	***
	320.64	-0.245573		320.64	***		320.64	15.4168
	321.6	-0.289966		321.6	***		321.6	15.4671
	322.56	-0.336091		322.56	***		322.56	15.5183
	323.52	-0.38404		323.52	***		323.52	15.5701
	324.48	-0.433735		324.48	***		324.48	15.6266
	325.44	-0.484743		325.44	***		325.44	15.6884
	326.4	-0.536139		326.4	***		326.4	15.7571
	327.36	-0.586651		327.36	***		327.36	15.8349
	328.32	-0.634943		328.32	***		328.32	15.9249
	329.28	-0.679847		329.28	***		329.28	16.0279
	330.24	-0.720616		330.24	***		330.24	16.1484
	331.2	-0.756922		331.2	***		331.2	16.2896
	332.16	-0.788848		332.16	***		332.16	16.4567
	333.12	-0.816807		333.12	***		333.12	16.6543
	334.08	-0.841463		334.08	***		334.08	16.8908
	335.04	-0.863586		335.04	***		335.04	17.1754
	336	-0.883985		336	***		336	17.5149
	336.96	-0.903414		336.96	13.3967		336.96	17.9154
	337.92	-0.922531		337.92	13.4472		337.92	18.3732
	338.88	-0.941869		338.88	13.4831		338.88	18.8706
	339.84	-0.961963		339.84	13.5069		339.84	19.378
	340.8	-0.983391		340.8	13.5222		340.8	19.867
	341.76	-1.00697		341.76	13.5322		341.76	20.3194
	342.72	-1.03375		342.72	13.5392		342.72	20.7314
	343.68	-1.06496		343.68	13.5454		343.68	21.106
	344.64	-1.10185		344.64	13.5523		344.64	21.4486
	345.6	-1.14526		345.6	***		345.6	21.7652
	346.56	-1.19531		346.56	***		346.56	22.0589
	347.52	-1.25112		347.52	***		347.52	22.3313
	348.48	-1.31083		348.48	***		348.48	22.5838
	349.44	-1.37192		349.44	***		349.44	22.8165
	350.4	-1.43169		350.4	***		350.4	23.0309
	351.36	-1.48793		351.36	***		351.36	23.2285
	352.32	-1.53929		352.32	***		352.32	23.4101
	353.28	-1.58541		353.28	***		353.28	23.5795
	354.24	-1.62687		354.24	***		354.24	23.7382
	355.2	-1.66474		355.2	19.9177		355.2	23.89
	356.16	-1.70027		356.16	19.9414		356.16	24.0388
	357.12	-1.73443		357.12	19.9636		357.12	24.1883
	358.08	-1.7677		358.08	19.9843		358.08	24.3409
	359.04	-1.79995		359.04	20.0042		359.04	24.5019
	360	-1.83037		360	20.0241		360	24.6735
	360.96	-1.85757		360.96	20.0441		360.96	24.8589
	361.92	-1.87976		361.92	20.0648		361.92	25.0596
	362.88	-1.89514		362.88	20.0854		362.88	25.2747
	363.84	-1.90235		363.84	20.1076		363.84	25.5028
	364.8	-1.90112		364.8	20.1314		364.8	25.7378
	365.76	-1.89261		365.76	20.1566		365.76	25.9751
	366.72	-1.87947		366.72	20.1834		366.72	26.2078
	367.68	-1.86555		367.68	20.2125		367.68	26.4306
	368.64	-1.85505		368.64	20.2431		368.64	26.6396
	369.6	-1.85168		369.6	20.2752		369.6	26.8334
	370.56	-1.85776		370.56	20.3097		370.56	27.0112
	371.52	-1.87376		371.52	20.3456		371.52	27.1744
	372.48	-1.89826		372.48	20.3838		372.48	27.3255
	373.44	-1.92819		373.44	20.4244		373.44	27.4651
	374.4	-1.95954		374.4	20.4664		374.4	27.5956
	375.36	-1.98814		375.36	20.5107		375.36	27.7199
	376.32	-2.0105		376.32	20.5574		376.32	27.8397
	377.28	-2.02447		377.28	20.6063		377.28	27.9572
	378.24	-2.02951		378.24	20.659		378.24	28.074
	379.2	-2.02647		379.2	20.714		379.2	28.1914
	380.16	-2.017		380.16	20.7736		380.16	28.3128
	381.12	-2.00282		381.12	20.8363		381.12	28.4379
	382.08	-1.98501		382.08	20.9027		382.08	28.5691
	383.04	-1.96386		383.04	20.9738		383.04	28.7072
	384	-1.93912		384	21.0478		384	28.8522
	384.96	-1.91051		384.96	21.1258		384.96	29.0055
	385.92	-1.87819		385.92	21.2067		385.92	29.1657
	386.88	-1.84289		386.88	21.2892		386.88	29.3313
	387.84	-1.80578		387.84	21.374		387.84	29.5014
	388.8	-1.7681		388.8	21.4595		388.8	29.6746
	389.76	-1.73096		389.76	21.545		389.76	29.8485
	390.72	-1.69513		390.72	21.6298		390.72	30.021
	391.68	-1.6611		391.68	21.7138		391.68	30.1911
	392.64	-1.62925		392.64	21.7955		392.64	30.3582
	393.6	-1.60008		393.6	21.875		393.6	30.5215
	394.56	-1.57444		394.56	21.9521		394.56	30.6817
	395.52	-1.55346		395.52	22.0262		395.52	30.8388
	396.48	-1.53849		396.48	22.0965		396.48	30.993
	397.44	-1.53065		397.44	22.1637		397.44	31.1448
	398.4	-1.53054		398.4	22.2279		398.4	31.2936
	399.36	-1.53794		399.36	22.2882		399.36	31.4393
	400.32	-1.55183		400.32	22.3455		400.32	31.5812
	401.28	-1.57048		401.28	22.399		401.28	31.7177
	402.24	-1.59168		402.24	22.4487		402.24	31.849
	403.2	-1.6129		403.2	22.4953		403.2	31.9741
	404.16	-1.63157		404.16	22.5389		404.16	32.0916
	405.12	-1.64534		405.12	22.5794		405.12	32.203
	406.08	-1.65243		406.08	22.6176		406.08	32.3075
	407.04	-1.65185		407.04	22.6528		407.04	32.4052
	408	-1.64372		408	22.6865		408	32.4975
	408.96	-1.62909		408.96	22.7186		408.96	32.5844
	409.92	-1.60974		409.92	22.7492		409.92	32.6668
	410.88	-1.58769		410.88	22.779		410.88	32.7462
	411.84	-1.56479		411.84	22.8081		411.84	32.8225
	412.8	-1.54253		412.8	22.8372		412.8	32.8973
	413.76	-1.52201		413.76	22.8655		413.76	32.972
	414.72	-1.50401		414.72	***		414.72	33.0468
	415.68	-1.48897		415.68	***		415.68	33.1231
	416.64	-1.47706		416.64	***		416.64	33.2024
	417.6	-1.46797		417.6	***		417.6	33.2871
	418.56	-1.46087		418.56	23.004		418.56	33.3771
	419.52	-1.45433		419.52	23.0308		419.52	33.4756
	420.48	-1.4465		420.48	23.0561		420.48	33.5847
	421.44	-1.43544		421.44	23.0813		421.44	33.7052
	422.4	-1.41952		422.4	23.1058		422.4	33.838
	423.36	-1.39787		423.36	23.1296		423.36	33.9852
	424.32	-1.37056		424.32	23.1525		424.32	34.1447
	425.28	-1.33868		425.28	23.1748		425.28	34.314
	426.24	-1.30403		426.24	23.197		426.24	34.4903
	427.2	-1.26865		427.2	23.2192		427.2	34.6673
	428.16	-1.23433		428.16	23.2414		428.16	34.8405
	429.12	-1.20219		429.12	23.2636		429.12	35.0045
	430.08	-1.17241		430.08	23.2858		430.08	35.1578
	431.04	-1.14426		431.04	23.308		431.04	35.2975
	432	-1.11631		432	23.331		432	35.4226
	432.96	-1.08684		432.96	23.3532		432.96	35.5355
	433.92	-1.05425		433.92	23.3754		433.92	35.637
	434.88	-1.0175		434.88	23.3976		434.88	35.7285
	435.84	-0.976265		435.84	23.4183		435.84	35.8124
	436.8	-0.930967		436.8	23.439		436.8	35.8903
	437.76	-0.88251		437.76	23.4574		437.76	35.9635
	438.72	-0.83194		438.72	23.475		438.72	36.0337
	439.68	-0.780088		439.68	23.4919		439.68	36.1024
	440.64	-0.72742		440.64	23.5072		440.64	36.171
	441.6	-0.674066		441.6	23.5218		441.6	36.2397
	442.56	-0.620191		442.56	23.5364		442.56	36.3099
	443.52	-0.566439		443.52	23.551		443.52	36.3831
	444.48	-0.514275		444.48	23.5655		444.48	36.4587
	445.44	-0.46591		445.44	23.5809		445.44	36.5372
	446.4	-0.423847		446.4	23.597		446.4	36.6196
	447.36	-0.390153		447.36	23.6139		447.36	36.7043
	448.32	-0.365866		448.32	23.6323		448.32	36.7921
	449.28	-0.350742		449.28	23.6522		449.28	36.8813
	450.24	-0.343362		450.24	23.6721		450.24	36.9714
	451.2	-0.341505		451.2	23.6936		451.2	37.0614
	452.16	-0.342541		452.16	23.7142		452.16	37.1506
	453.12	-0.343797		453.12	23.7349		453.12	37.2369
	454.08	-0.342803		454.08	23.7541		454.08	37.3208
	455.04	-0.337467		455.04	23.7709		455.04	37.4009
	456	-0.326188		456	23.7855		456	37.4764
	456.96	-0.307944		456.96	23.7971		456.96	37.5481
	457.92	-0.282429		457.92	23.8048		457.92	37.6153
	458.88	-0.25004		458.88	23.8087		458.88	37.6786
	459.84	-0.211837		459.84	23.8088		459.84	37.7373
	460.8	-0.169339		460.8	23.805		460.8	37.7923
	461.76	-0.124163		461.76	23.7975		461.76	37.8442
	462.72	-0.077721		462.72	23.7869		462.72	37.8922
	463.68	-0.030919		463.68	23.7732		463.68	37.938
	464.64	0.015973		464.64	23.7565		464.64	37.9815
	465.6	0.063271		465.6	23.7375		465.6	38.0242
	466.56	0.111628		466.56	23.7163		466.56	38.0654
	467.52	0.16171		467.52	23.6927		467.52	38.1074
	468.48	0.213829		468.48	23.6669		468.48	38.1501
	469.44	0.267718		469.44	23.6387		469.44	38.1943
	470.4	0.322637		470.4	23.6083		470.4	38.2409
	471.36	0.377616		471.36	23.5756		471.36	38.2905
	472.32	0.431811		472.32	23.5405		472.32	38.3439
	473.28	0.484707		473.28	23.5032		473.28	38.4011
	474.24	0.536186		474.24	23.4637		474.24	38.4621
	475.2	0.586374		475.2	23.4218		475.2	38.527
	476.16	0.635487		476.16	23.3784		476.16	38.5949
	477.12	0.683699		477.12	23.3334		477.12	38.6658
	478.08	0.731134		478.08	23.287		478.08	38.7376
	479.04	0.777882		479.04	23.2405		479.04	38.8108
	480	0.82405		480	23.1933		480	38.8833
	480.96	0.8697		480.96	23.1461		480.96	38.9542
	481.92	0.91473		481.92	23.0996		481.92	39.0237
	482.88	0.958709		482.88	23.0532		482.88	39.0908
	483.84	1.00072		483.84	23.0075		483.84	39.1549
	484.8	1.03938		484.8	22.9626		484.8	39.2152
	485.76	1.07299		485.76	22.9184		485.76	39.2716
	486.72	1.09972		486.72	22.8742		486.72	39.325
	487.68	1.11791		487.68	22.8308		487.68	39.3738
	488.64	1.12637		488.64	22.7874		488.64	39.4196
	489.6	1.12474		489.6	22.744		489.6	39.4616
	490.56	1.1137		490.56	22.7014		490.56	39.5005
	491.52	1.09514		491.52	22.6588		491.52	39.5364
	492.48	1.07209		492.48	22.6161		492.48	39.5684
	493.44	1.04819		493.44	22.5742		493.44	39.5989
	494.4	1.02714		494.4	22.5339		494.4	39.6256
	495.36	1.0119		495.36	22.4943		495.36	39.6508
	496.32	1.00415		496.32	22.4562		496.32	39.6729
	497.28	1.004		497.28	22.4212		497.28	39.6943
	498.24	1.01001		498.24	22.3885		498.24	39.7126
	499.2	1.01943		499.2	22.3581		499.2	39.7301
	500.16	1.02857		500.16	22.3315		500.16	39.7454
	501.12	1.03333		501.12	22.3071		501.12	39.7599
	502.08	1.02983		502.08	22.2858		502.08	39.7721
	503.04	1.0151		503.04	22.2669		503.04	39.7835
	504	0.987572		504	22.2494		504	39.7935
	504.96	0.947405		504.96	22.2319		504.96	39.8019
	505.92	0.896383		505.92	22.2145		505.92	39.8087
	506.88	0.837463		506.88	22.194		506.88	39.8141
	507.84	0.774126		507.84	***		507.84	39.8179
	508.8	0.709782		508.8	***		508.8	39.8194
	509.76	0.647438		509.76	***		509.76	39.8186
	510.72	0.589502		510.72	***		510.72	39.8156
	511.68	0.537816		511.68	***		511.68	39.8095
	512.64	0.493666		512.64	***		512.64	39.8003
	513.6	0.457781		513.6	***		513.6	39.7881
	514.56	0.430233		514.56	***		514.56	39.7721
	515.52	0.410384		515.52	***		515.52	39.7523
	516.48	0.396929		516.48	***		516.48	39.7286
	517.44	0.388111		517.44	***		517.44	39.6996
	518.4	0.38201		518.4	***		518.4	39.6668
	519.36	0.376878		519.36	***		519.36	39.6294
	520.32	0.371342		520.32	***		520.32	39.5882
	521.28	0.364447		521.28	***		521.28	39.5425
	522.24	0.35563		522.24	***		522.24	39.4929
	523.2	0.344562		523.2	***		523.2	39.4402
	524.16	0.331106		524.16	***		524.16	39.3853
	525.12	0.315285		525.12	***		525.12	39.3281
	526.08	0.297321		526.08	***		526.08	39.2701
	527.04	0.277738		527.04	***		527.04	39.2121
	528	0.257393		528	***		528	39.1541
	528.96	0.237377		528.96	***		528.96	39.0984
	529.92	0.2189		529.92	***		529.92	39.0443
	530.88	0.20311		530.88	***		530.88	38.9931
	531.84	0.190997		531.84	***		531.84	38.9451
	532.8	0.183355		532.8	***		532.8	38.9001
	533.76	0.180877		533.76	6.50801		533.76	38.8581
	534.72	0.184207		534.72	6.49817		534.72	38.82
	535.68	0.193951		535.68	6.48605		535.68	38.7849
	536.64	0.210548		536.64	6.4724		536.64	38.7536
	537.6	0.234033		537.6	6.45646		537.6	38.7253
	538.56	0.263684		538.56	6.43824		538.56	38.7002
	539.52	0.297767		539.52	6.41849		539.52	38.6788
	540.48	0.333506		540.48	6.39645		540.48	38.6597
	541.44	0.367406		541.44	6.37364		541.44	38.6437
	542.4	0.396018		542.4	6.34855		542.4	38.63
	543.36	0.416636		543.36	6.3227		543.36	38.6201
	544.32	0.427807		544.32	6.29608		544.32	38.6124
	545.28	0.429351		545.28	6.26946		545.28	38.6079
	546.24	0.422006		546.24	6.24284		546.24	38.6056
	547.2	0.406964		547.2	6.21622		547.2	38.6063
	548.16	0.385451		548.16	6.19189		548.16	38.6101
	549.12	0.358537		549.12	6.16909		549.12	38.617
	550.08	0.327091		550.08	6.14934		550.08	38.6262
	551.04	0.291899		551.04	6.1334		551.04	38.6391
	552	0.253899		552	6.12204		552	38.6559
	552.96	0.214321		552.96	6.1145		552.96	38.675
	553.92	0.174834		553.92	6.11153		553.92	38.6986
	554.88	0.137414		554.88	6.1139		554.88	38.7246
	555.84	0.104091		555.84	6.12086		555.84	38.7543
	556.8	0.076582		556.8	6.13239		556.8	38.7871
	557.76	0.055909		557.76	6.14697		557.76	38.8222
	558.72	0.042178		558.72	6.16536		558.72	38.8596
	559.68	0.034582		559.68	6.18757		559.68	38.8978
	560.64	0.031631		560.64	6.21207		560.64	38.9367
	561.6	0.031558		561.6	6.23886		561.6	38.9756
	562.56	0.032765		562.56	6.26793		562.56	39.013
	563.52	0.034149		563.52	6.30006		563.52	39.0496
	564.48	0.035326		564.48	6.33372		564.48	39.0839
	565.44	0.036573		565.44	6.37042		565.44	39.116
	566.4	0.038636		566.4	6.41018		566.4	39.1457
	567.36	0.042368		567.36	6.45223		567.36	39.1724
	568.32	0.048345		568.32	6.49733		568.32	39.1961
	569.28	0.056487		569.28	6.54624		569.28	39.2167
	570.24	0.065875		570.24	6.59897		570.24	39.2342
	571.2	0.074765		571.2	6.65475		571.2	39.2495
	572.16	0.080841		572.16	6.71434		572.16	39.2609
	573.12	0.081621		573.12	6.77851		573.12	39.2693
	574.08	0.075062		574.08	6.84497		574.08	39.2747
	575.04	0.060034		575.04	6.91525		575.04	39.2762
	576	0.036707		576	6.98781		576	39.2754
	576.96	0.00671		576.96	7.06343		576.96	39.2716
	577.92	-0.026986		577.92	7.14057		577.92	39.2647
	578.88	-0.060492		578.88	7.21924		578.88	39.2541
	579.84	-0.089596		579.84	7.29943		579.84	39.2411
	580.8	-0.110375		580.8	7.38115		580.8	39.2243
	581.76	-0.11988		581.76	7.46439		581.76	39.2052
	582.72	-0.11655		582.72	7.5484		582.72	39.1831
	583.68	-0.100458		583.68	7.6347		583.68	39.1572
	584.64	-0.07318		584.64	7.72176		584.64	39.1289
	585.6	-0.037389		585.6	7.81187		585.6	39.0969
	586.56	0.00392		586.56	7.90427		586.56	39.0618
	587.52	0.04821		587.52	7.99896		587.52	39.0237
	588.48	0.093997		588.48	8.09594		588.48	38.9817
	589.44	0.140912		589.44	8.19597		589.44	38.9374
	590.4	0.189377		590.4	8.29753		590.4	38.8894
	591.36	0.239925		591.36	8.40061		591.36	38.8383
	592.32	0.292501		592.32	8.50521		592.32	38.7841
	593.28	0.345994		593.28	8.60906		593.28	38.7269
	594.24	0.398318		594.24	8.71214		594.24	38.6666
	595.2	0.446989		595.2	8.81369		595.2	38.6033
	596.16	0.490158		596.16	8.91144		596.16	38.5377
	597.12	0.527362		597.12	9.00536		597.12	38.4698
	598.08	0.559666		598.08	9.09395		598.08	38.4003
	599.04	0.58905		599.04	9.17567		599.04	38.3294
	600	0.617418		600	9.25052		600	38.2577
	600.96	0.645871		600.96	9.31775		600.96	38.186
	601.92	0.674285		601.92	9.37658		601.92	38.115
	602.88	0.701593		602.88	9.42625		602.88	38.0463
	603.84	0.726239		603.84	9.46677		603.84	37.98
	604.8	0.746848		604.8	9.49814		604.8	37.9159
	605.76	0.76269		605.76	9.51958		605.76	37.8556
	606.72	0.77393		606.72	9.5334		606.72	37.7976
	607.68	0.781585		607.68	9.53806		607.68	37.7434
	608.64	0.787317		608.64	9.53662		608.64	37.6923
	609.6	0.79308		609.6	9.52831		609.6	37.6435
	610.56	0.800803		610.56	9.51543		610.56	37.597
	611.52	0.811944		611.52	9.49873		611.52	37.5527
	612.48	0.82719		612.48	9.47974		612.48	37.5092
	613.44	0.84616		613.44	9.45999		613.44	37.4673
	614.4	0.86728		614.4	9.44024		614.4	37.4261
	615.36	0.887989		615.36	9.42125		615.36	37.3849
	616.32	0.905143		616.32	9.40455		616.32	37.3444
	617.28	0.915681		617.28	9.38938		617.28	37.304
	618.24	0.917286		618.24	9.37649		618.24	37.2643
	619.2	0.908796		619.2	9.36742		619.2	37.2239
	620.16	0.890321		620.16	9.36216		620.16	37.1834
	621.12	0.862941		621.12	9.36149		621.12	37.143
	622.08	0.828184		622.08	9.36538		622.08	37.1026
	623.04	0.787567		623.04	9.37462		623.04	37.0614
	624	0.74219		624	9.38997		624	37.0202
	624.96	0.69267		624.96	9.41142		624.96	36.979
	625.92	0.639252		625.92	9.43897		625.92	36.937
	626.88	0.582064		626.88	9.47339		626.88	36.8943
	627.84	0.521398		627.84	9.51314		627.84	36.8523
	628.8	0.457917		628.8	9.55824		628.8	36.8104
	629.76	0.392687		629.76	9.60792		629.76	36.7684
	630.72	0.327085		630.72	9.65988		630.72	36.7272
	631.68	0.262588		631.68	9.71337		631.68	36.686
	632.64	0.200503		632.64	9.76686		632.64	36.6456
	633.6	0.141812		633.6	9.81883		633.6	36.6051
	634.56	0.087043		634.56	9.86698		634.56	36.5647
	635.52	0.036256		635.52	9.91207		635.52	36.5243
	636.48	-0.010921		636.48	9.95183		636.48	36.4823
	637.44	-0.055261		637.44	9.98549		637.44	36.4396
	638.4	-0.097914		638.4	10.0123		638.4	36.3946
	639.36	-0.140308		639.36	10.0337		639.36	36.3457
	640.32	-0.183999		640.32	10.0483		640.32	36.2946
	641.28	-0.23049		641.28	10.056		641.28	36.2382
	642.24	-0.280941		642.24	10.0584		642.24	36.1756
	643.2	-0.33587		643.2	10.0547		643.2	36.1077
	644.16	-0.395041		644.16	10.0471		644.16	36.0322
	645.12	-0.457432		645.12	10.035		645.12	35.949
	646.08	-0.521494		646.08	10.0198		646.08	35.859
	647.04	-0.585479		647.04	10.0031		647.04	35.7621
	648	-0.647786		648	9.98413		648	35.6599
	648.96	-0.707178		648.96	9.9659		648.96	35.5538
	649.92	-0.762802		649.92	9.94768		649.92	35.4455
	650.88	-0.814015		650.88	9.93022		650.88	35.3379
	651.84	-0.860101		651.84	9.91428		651.84	35.2334
	652.8	-0.899986		652.8	9.90063		652.8	35.1327
	653.76	-0.932049		653.76	9.88927		653.76	35.0373
	654.72	-0.954119		654.72	9.8802		654.72	34.9473
	655.68	-0.963805		655.68	9.87342		655.68	34.8626
	656.64	-0.959012		656.64	9.86893		656.64	34.7832
	657.6	-0.938616		657.6	9.86672		657.6	34.7077
	658.56	-0.903015		658.56	9.86528		658.56	34.6352
	659.52	-0.854406		659.52	9.86537		659.52	34.565
	660.48	-0.796558		660.48	9.86469		660.48	34.4956
	661.44	-0.734222		661.44	9.86401		661.44	34.4277
	662.4	-0.672285		662.4	9.86104		662.4	34.3598
	663.36	-0.614856		663.36	9.85655		663.36	34.2911
	664.32	-0.564659		664.32	9.84824		664.32	34.2217
	665.28	-0.52265		665.28	9.83612		665.28	34.1523
	666.24	-0.488093		666.24	9.82018		666.24	34.0821
	667.2	-0.458901		667.2	9.79967		667.2	34.0111
	668.16	-0.432142		668.16	9.77458		668.16	33.9402
	669.12	-0.404712		669.12	9.74567		669.12	33.8677
	670.08	-0.373978		670.08	9.71295		670.08	33.796
	671.04	-0.338294		671.04	9.67641		671.04	33.7235
	672	-0.297313		672	9.63835		672	33.651
	672.96	-0.252069		672.96	9.59876		672.96	33.577
	673.92	-0.204718		673.92	9.55765		673.92	33.5038
	674.88	-0.158062		674.88	9.51653		674.88	33.429
	675.84	-0.114969		675.84	9.47618		675.84	33.3543
	676.8	-0.077833		676.8	9.4366		676.8	33.2787
	677.76	-0.048176		677.76	9.39701		677.76	33.2024
	678.72	-0.026391		678.72	9.35895		678.72	33.1254
	679.68	-0.011695		679.68	9.32165		679.68	33.0476
	680.64	-0.002094		680.64	9.28435		680.64	32.969
	681.6	0.005545		681.6	9.24781		681.6	32.8912
	682.56	0.015267		682.56	9.21204		682.56	32.8126
	683.52	0.03168		683.52	9.17626		683.52	32.7347
	684.48	0.059363		684.48	9.14049		684.48	32.6577
	685.44	0.102226		685.44	9.10548		685.44	32.5814
	686.4	0.162914		686.4	9.07199		686.4	32.5059
	687.36	0.242261		687.36	9.03927		687.36	32.4319
	688.32	0.339096		688.32	9.00884		688.32	32.3586
	689.28	0.450153		689.28	8.9807		689.28	32.2877
	690.24	0.570394		690.24	8.95561		690.24	32.2167
	691.2	0.693558		691.2	8.93356		691.2	32.1465
	692.16	0.813059		692.16	8.91534		692.16	32.0779
	693.12	0.923017		693.12	8.90169		693.12	32.0084
	694.08	1.01925		694.08	8.89262		694.08	31.9382
	695.04	1.1		695.04	8.88737		695.04	31.8673
	696	1.1663		696	8.88592		696	31.7948
	696.96	1.22183		696.96	8.8883		696.96	31.7193
	697.92	1.27221		697.92	8.89296		697.92	31.6399
	698.88	1.32381		698.88	8.89915		698.88	31.5568
	699.84	1.38227		699.84	8.90686		699.84	31.469
	700.8	1.45115		700.8	8.91381		700.8	31.376
	701.76	1.53097		701.76	8.92		701.76	31.2768
	702.72	1.61895		702.72	8.92466		702.72	31.1715
	703.68	1.70957		703.68	8.92628		703.68	31.0609
	704.64	1.79586		704.64	8.9256		704.64	30.9449
	705.6	1.87105		705.6	8.9211		705.6	30.8243
	706.56	1.92984		706.56	8.9128		706.56	30.7
	707.52	1.96927		707.52	8.90067		707.52	30.5726
	708.48	1.9888		708.48	8.88474		708.48	30.4436
	709.44	1.99016		709.44	8.86422		709.44	30.3124
	710.4	1.97676		710.4	8.83913		710.4	30.1804
	711.36	1.95305		711.36	8.81099		711.36	30.0462
	712.32	1.92379		712.32	8.77826		712.32	29.9111
	713.28	1.89313		713.28	8.74325		713.28	29.7738
	714.24	1.86403		714.24	8.70519		714.24	29.6326
	715.2	1.83788		715.2	8.6656		715.2	29.4877
	716.16	1.81462		716.16	8.62602		716.16	29.3381
	717.12	1.79306		717.12	8.58643		717.12	29.181
	718.08	1.77153		718.08	8.54913		718.08	29.0154
	719.04	1.74845		719.04	8.51336		719.04	28.8399
	720	1.7228		720	8.48216		720	28.6515
	720.96	1.6944		720.96	8.45478		720.96	28.4493
	721.92	1.66394		721.92	8.43274		721.92	28.2326
	722.88	1.63289		722.88	8.41451		722.88	28.0007
	723.84	1.60314		723.84	8.40239		723.84	27.7558
	724.8	1.57676		724.8	8.39485		724.8	27.501
	725.76	1.55568		725.76	8.39264		725.76	27.2431
	726.72	1.54156		726.72	8.39502		726.72	26.9875
	727.68	1.53559		727.68	8.40273		727.68	26.7419
	728.64	1.53857		728.64	8.41502		728.64	26.5099
	729.6	1.55076		729.6	8.43189		729.6	26.2948
	730.56	1.57196		730.56	8.45334		730.56	26.0972
	731.52	1.6015		731.52	8.47936		731.52	25.9148
	732.48	1.63822		732.48	8.51073		732.48	25.7462
	733.44	1.6806		733.44	8.54667		733.44	25.5868
	734.4	1.72676		734.4	8.58795		734.4	25.4334
	735.36	1.77452		735.36	8.63305		735.36	25.2824
	736.32	1.82161		736.32	8.68273		736.32	25.1275
	737.28	1.86585		737.28	8.73546		737.28	24.9657
	738.24	1.90538		738.24	8.79124		738.24	24.791
	739.2	1.93894		739.2	8.8493		739.2	24.5995
	740.16	1.96593		740.16	8.90813		740.16	24.3851
	741.12	1.98653		741.12	8.96773		741.12	24.1448
	742.08	2.00143		742.08	9.02809		742.08	23.8763
	743.04	2.01172		743.04	9.08768		743.04	23.5833
	744	2.01851		744	9.14804		744	23.272
	744.96	2.02274		744.96	9.20839		744.96	22.9554
	745.92	2.02494		745.92	9.26951		745.92	22.6464
	746.88	2.0251		746.88	9.32987		746.88	22.3572
	747.84	2.02266		747.84	9.39023		747.84	22.0933
	748.8	2.01665		748.8	9.45135		748.8	21.8583
	749.76	2.0058		749.76	9.51094		749.76	21.65
	750.72	1.98878		750.72	9.57054		750.72	21.4646
	751.68	1.96443		751.68	9.62784		751.68	21.2983
	752.64	1.93181		752.64	9.68362		752.64	21.1465
	753.6	1.89033		753.6	9.73635		753.6	21.0068
	754.56	1.83962		754.56	9.78526		754.56	20.8741
	755.52	1.77941		755.52	9.8296		755.52	20.7474
	756.48	1.70949		756.48	9.86935		756.48	20.6238
	757.44	1.62965		757.44	9.90377		757.44	20.5003
	758.4	1.53997		758.4	9.93285		758.4	20.3767
	759.36	1.44125		759.36	9.95659		759.36	20.2508
	760.32	1.33561		760.32	9.97574		760.32	20.1218
	761.28	1.22678		761.28	9.99032		761.28	19.9883
	762.24	1.11992		762.24	10.0011		762.24	19.8495
	763.2	1.02083		763.2	10.0103		763.2	19.706
	764.16	0.934728		764.16	10.018		764.16	19.5573
	765.12	0.865264		765.12	10.0265		765.12	19.4047
	766.08	0.814043		766.08	10.0358		766.08	19.249
	767.04	0.780705		767.04	10.0473		767.04	19.0919
	768	0.763282		768	10.0619		768	18.9355
	768.96	0.758638		768.96	10.0795		768.96	18.7806
	769.92	0.762799		769.92	10.1002		769.92	18.6303
	770.88	0.771239		770.88	10.1247		770.88	18.4853
	771.84	0.779214		771.84	10.1522		771.84	18.3465
	772.8	0.782154		772.8	10.1821		772.8	18.2137
	773.76	0.776282		773.76	10.2142		773.76	18.0878
	774.72	0.759247		774.72	10.2479		774.72	17.9673
	775.68	0.730754		775.68	10.283		775.68	17.8506
	776.64	0.692755		776.64	10.3182		776.64	17.7376
	777.6	0.649071		777.6	10.3534		777.6	17.6247
	778.56	0.604503		778.56	10.3878		778.56	17.5111
	779.52	0.563642		779.52	10.4207		779.52	17.3951
	780.48	0.529977		780.48	10.4513		780.48	17.2738
	781.44	0.505473		781.44	10.4796		781.44	17.1456
	782.4	0.490652		782.4	10.5049		782.4	17.0098
	783.36	0.484871		783.36	10.5256		783.36	16.8648
	784.32	0.486674		784.32	10.5424		784.32	16.71
	785.28	0.494046		785.28	10.554		785.28	16.5459
	786.24	0.5047		786.24	10.5602		786.24	16.3727
	787.2	0.516322		787.2	10.5602		787.2	16.1927
	788.16	0.526807		788.16	10.5542		788.16	16.0073
	789.12	0.534561		789.12	10.5421		789.12	15.8196
	790.08	0.538645		790.08	10.5246		790.08	15.6327
	791.04	0.538869		791.04	10.5011		791.04	15.4496
	792	0.535705		792	10.4745		792	15.2711
	792.96	0.530093		792.96	10.4448		792.96	15.0986
	793.92	0.523198		793.92	10.4159		793.92	14.9354
	794.88	0.516174		794.88	10.39		794.88	14.7805
	795.84	0.509973		795.84	10.3695		795.84	14.634
	796.8	0.505238		796.8	10.3574		796.8	14.4974
	797.76	0.502288		797.76	10.3552		797.76	14.3685
	798.72	0.501161		798.72	10.3637		798.72	14.248
	799.68	0.50166		799.68	10.3836		799.68	14.135
	800.64	0.503386		800.64	10.4127		800.64	14.029
	801.6	0.505762		801.6	10.4501		801.6	13.9283
	802.56	0.508015		802.56	10.4906		802.56	13.8322
	803.52	0.509185		803.52	10.5319		803.52	13.7398
	804.48	0.508233		804.48	10.5694		804.48	13.6506
	805.44	0.504116		805.44	10.6		805.44	13.5628
	806.4	0.495993		806.4	10.6207		806.4	13.4759
	807.36	0.4834		807.36	10.6307		807.36	13.3881
	808.32	0.466357		808.32	10.6292		808.32	13.2996
	809.28	0.445456		809.28	10.6164		809.28	13.2088
	810.24	0.421753		810.24	10.5936		810.24	13.1158
	811.2	0.396633		811.2	10.5624		811.2	13.0196
	812.16	0.371588		812.16	10.5243		812.16	12.9197
	813.12	0.348046		813.12	10.4824		813.12	12.8159
	814.08	0.327159		814.08	10.4398		814.08	12.7084
	815.04	0.309759		815.04	10.3987		815.04	12.5962
	816	0.296349		816	10.3614		816	12.4787
	816.96	0.28715		816.96	10.3309		816.96	12.3566
	817.92	0.282255		817.92	10.3089		817.92	12.23
	818.88	0.281692		818.88	10.2952		818.88	12.098
	819.84	0.285563		819.84	10.29		819.84	11.9614
	820.8	0.29408		820.8	10.2924		820.8	11.8203
	821.76	0.30751		821.76	10.3008		821.76	11.6746
	822.72	0.326067		822.72	10.3147		822.72	11.525
	823.68	0.349706		823.68	10.3308		823.68	11.374
	824.64	0.37796		824.64	10.3484		824.64	11.2206
	825.6	0.409792		825.6	10.366		825.6	11.0665
	826.56	0.443555		826.56	10.3837		826.56	10.9124
	827.52	0.477149		827.52	10.3998		827.52	10.7583
	828.48	0.508211		828.48	10.4151		828.48	10.6057
	829.44	0.534481		829.44	10.4297		829.44	10.4531
	830.4	0.554077		830.4	10.445		830.4	10.3013
	831.36	0.565729		831.36	10.4627		831.36	10.1487
	832.32	0.568898		832.32	10.4826		832.32	9.9961
	833.28	0.563734		833.28	10.5086		833.28	9.84275
	834.24	0.55092		834.24	10.5407		834.24	9.68864
	835.2	0.531475		835.2	10.5813		835.2	9.53223
	836.16	0.506621		836.16	10.6309		836.16	9.37507
	837.12	0.477609		837.12	10.6913		837.12	9.21638
	838.08	0.445774		838.08	10.7623		838.08	9.05768
	839.04	0.412535		839.04	10.8433		839.04	8.89899
	840	0.379441		840	10.9334		840	8.74183
	840.96	0.348087		840.96	11.0327		840.96	8.58695
	841.92	0.319891		841.92	11.1388		841.92	8.43436
	842.88	0.295762		842.88	11.2503		842.88	8.28483
	843.84	0.275752		843.84	11.3663		843.84	8.13911
	844.8	0.258886		844.8	11.487		844.8	7.99567
	845.76	0.243248		845.76	11.6114		845.76	7.85529
	846.72	0.226321		846.72	11.7397		846.72	7.71568
	847.68	0.205434		847.68	11.8717		847.68	7.57606
	848.64	0.178284		848.64	12.0091		848.64	7.43415
	849.6	0.143283		849.6	12.1511		849.6	7.28767
	850.56	0.099782		850.56	12.2977		850.56	7.13355
	851.52	0.048149		851.52	12.4481		851.52	6.96952
	852.48	-0.010259		852.48	12.5992		852.48	6.79328
	853.44	-0.073336		853.44	12.7489		853.44	6.60102
	854.4	-0.13855		854.4	12.8931		854.4	6.39274
	855.36	-0.203367		855.36	13.0283		855.36	6.16767
	856.32	-0.265712		856.32	13.1512		856.32	5.92811
	857.28	-0.32428		857.28	13.2573		857.28	5.68091
	858.24	-0.378676		858.24	13.3459		858.24	5.43143
	859.2	-0.429286		859.2	13.4139		859.2	5.18806
	860.16	-0.477029		860.16	13.4628		860.16	4.95765
	861.12	-0.522955		861.12	13.4911		861.12	4.74479
	862.08	-0.567889		862.08	13.5011		862.08	4.55176
	863.04	-0.612031		863.04	13.4936		863.04	4.37858
	864	-0.65473		864	13.47		864	4.22446
	864.96	-0.694393		864.96	13.4335		864.96	4.08637
	865.92	-0.728616		865.92	13.3847		865.92	3.96201
	866.88	-0.75463		866.88	13.3284		866.88	3.84834
	867.84	-0.769893		867.84	13.2659		867.84	3.74305
	868.8	-0.772783		868.8	13.1996		868.8	3.64387
	869.76	-0.763137		869.76	13.1333		869.76	3.54774
	870.72	-0.742421		870.72	13.0685		870.72	3.4539
	871.68	-0.71348		871.68	13.0083		871.68	3.35853
	872.64	-0.679962		872.64	12.952		872.64	3.26011
	873.6	-0.645512		873.6	12.9025		873.6	3.15711
	874.56	-0.613069		874.56	12.8606		874.56	3.04725
	875.52	-0.584426		875.52	12.8256		875.52	2.9267
	876.48	-0.560017		876.48	12.7982		876.48	2.79319
	877.44	-0.539034		877.44	12.7784		877.44	2.64213
	878.4	-0.519668		878.4	12.7671		878.4	2.46894
	879.36	-0.499425		879.36	12.7634		879.36	2.266
	880.32	-0.475512		880.32	12.7665		880.32	2.02415
	881.28	-0.445183		881.28	12.7765		881.28	1.73423
	882.24	-0.40627		882.24	12.7941		882.24	1.38328
	883.2	-0.357654		883.2	12.8171		883.2	0.962135
	884.16	-0.29966		884.16	12.8447		884.16	0.473091
	885.12	-0.234213		885.12	12.8768		885.12	-0.063255
	886.08	-0.164424		886.08	12.912		886.08	-0.610284
	887.04	-0.093735		887.04	12.9487		887.04	-1.12984
	888	-0.024954		888	12.9861		888	-1.60134
	888.96	0.040571		888.96	13.0228		888.96	-2.02325
	889.92	0.103103		889.92	13.0588		889.92	-2.40166
	890.88	0.164309		890.88	13.094		890.88	-2.74423
	891.84	0.226597		891.84	13.1291		891.84	-3.05932
	892.8	0.292388		892.8	13.1666		892.8	-3.35
	893.76	0.363489		893.76	13.2102		893.76	-3.61932
	894.72	0.440564		894.72	13.2614		894.72	-3.8688
	895.68	0.522963		895.68	13.3263		895.68	-4.10073
	896.64	0.608842		896.64	13.408		896.64	-4.31512
	897.6	0.695629		897.6	13.5119		897.6	-4.51501
	898.56	0.780593		898.56	13.644		898.56	-4.70116
	899.52	0.861444		899.52	13.8088		899.52	-4.87588
	900.48	0.936695		900.48	14.0126		900.48	-5.04143
	901.44	1.00574		901.44	14.2599		901.44	-5.1986
	902.4	1.06863		902.4	14.5537		902.4	-5.34966
	903.36	1.12573		903.36	14.8895		903.36	-5.49386
	904.32	1.17736		904.32	15.2535		904.32	-5.63271
	905.28	1.22354		905.28	15.6274		905.28	-5.76699
	906.24	1.2639		906.24	15.9876		906.24	-5.89593
	907.2	1.29769		907.2	16.3188		907.2	-6.01952
	908.16	1.32393		908.16	16.6134		908.16	-6.13778
	909.12	1.34166		909.12	16.8714		909.12	-6.2507
	910.08	1.35018		910.08	17.098		910.08	-6.35903
	911.04	1.34936		911.04	17.2995		911.04	-6.46432
	912	1.33988		912	17.4812		912	-6.56808
	912.96	1.32345		912.96	17.6484		912.96	-6.67413
	913.92	1.30289		913.92	17.8056		913.92	-6.78857
	914.88	1.28185		914.88	17.956		914.88	-6.92208
	915.84	1.26448		915.84	18.1011		915.84	-7.09374
	916.8	1.25459		916.8	18.2415		916.8	-7.33788
	917.76	1.25492		917.76	18.3789		917.76	-7.72164
	918.72	1.26647		918.72	18.5125		918.72	-8.35793
	919.68	1.28823		919.68	18.6431		919.68	-9.28948
	920.64	1.31746		920.64	18.7721		920.64	-10.205
	921.6	1.35032		921.6	***		921.6	-10.8085
	922.56	1.38271		922.56	***		922.56	-11.1533
	923.52	1.41091		923.52	***		923.52	-11.3517
	924.48	1.43203		924.48	***		924.48	-11.4692
	925.44	1.44405		925.44	***		925.44	-11.5394
	926.4	1.44585		926.4	***		926.4	-11.5814
	927.36	1.43711		927.36	***		927.36	-11.6073
	928.32	1.41843		928.32	***		928.32	-11.6241
	929.28	1.39125		929.28	25.325		929.28	-11.6386
	930.24	1.35788		930.24	25.3647		930.24	-11.6561
	931.2	1.32125		931.2	25.3953		931.2	-11.6843
	932.16	1.28446		932.16	25.4191		932.16	-11.7347
	933.12	1.2504		933.12	25.4382		933.12	-11.8278
	934.08	1.22122		934.08	25.4536		934.08	***
	935.04	1.19815		935.04	25.4666		935.04	***
	936	1.18135		936	25.4759		936	***
	936.96	1.17002		936.96	25.4836		936.96	***
	937.92	1.16266		937.92	25.489		937.92	***
	938.88	1.15741		938.88	25.4914		938.88	***
	939.84	1.1525		939.84	25.4922		939.84	***
	940.8	1.1466		940.8	25.49		940.8	***
	941.76	1.13902		941.76	25.4848		941.76	***
	942.72	1.12974		942.72	25.4765		942.72	***
	943.68	1.11922		943.68	25.4651		943.68	***
	944.64	1.10813		944.64	25.4499		944.64	***
	945.6	1.09715		945.6	25.431		945.6	***
	946.56	1.08677		946.56	25.4089		946.56	***
	947.52	1.07729		947.52	25.3831		947.52	***
	948.48	1.06889		948.48	25.3549		948.48	***
	949.44	1.06171		949.44	25.3237		949.44	***
	950.4	1.05582		950.4	25.2902		950.4	***
	951.36	1.05118		951.36	25.2567		951.36	-29.4051
	952.32	1.04762		952.32	25.2233		952.32	-29.428
	953.28	1.04481		953.28	25.1905		953.28	-29.4509
	954.24	1.04236		954.24	25.1593		954.24	-29.4738
	955.2	1.04004		955.2	25.1312		955.2	-29.4959
	956.16	1.03787		956.16	25.1061		956.16	-29.5188
	957.12	1.03615		957.12	25.0841		957.12	-29.5409
	958.08	1.03538		958.08	25.0658		958.08	-29.5623
	959.04	1.03604		959.04	25.0499		959.04	-29.5837
	960	1.03829		960	25.0378		960	-29.605
	960.96	1.04173		960.96	25.0272		960.96	-29.6249
	961.92	1.04537		961.92	25.0189		961.92	-29.6447
	962.88	1.04767		962.88	25.0113		962.88	-29.663
	963.84	1.04683		963.84	25.0046		963.84	-29.6813
	964.8	1.04115		964.8	24.9978		964.8	-29.6989
	965.76	1.02935		965.76	24.9895		965.76	-29.7157
	966.72	1.01057		966.72	24.9804		966.72	-29.7317
	967.68	0.984208		967.68	24.9706		967.68	-29.7462
	968.64	0.94958		968.64	24.9584		968.64	-29.7607
	969.6	0.905638		969.6	24.9448		969.6	-29.7736
	970.56	0.850693		970.56	24.9304		970.56	-29.7859
	971.52	0.782512		971.52	24.9144		971.52	-29.7973
	972.48	0.698637		972.48	24.8977		972.48	-29.8072
	973.44	0.597199		973.44	24.8803		973.44	-29.8164
	974.4	0.478145		974.4	24.8628		974.4	-29.8232
	975.36	0.34461		975.36	24.8446		975.36	-29.8293
	976.32	0.203431		976.32	24.8256		976.32	-29.8347
	977.28	0.064112		977.28	24.8074		977.28	-29.8385
	978.24	-0.063898		978.24	24.7884		978.24	-29.8408
	979.2	-0.173828		979.2	24.7694		979.2	-29.8423
	980.16	-0.262662		980.16	24.7504		980.16	-29.8431
	981.12	-0.330585		981.12	24.7307		981.12	-29.8431
	982.08	-0.379593		982.08	24.7101		982.08	-29.8423
	983.04	-0.412459		983.04	24.6889		983.04	-29.8408
	984	-0.43204		984	24.6668		984	-29.8393
	984.96	-0.441154		984.96	24.6425		984.96	-29.8377
	985.92	-0.442541		985.92	24.6159		985.92	-29.8354
	986.88	-0.438914		986.88	24.5877		986.88	-29.8324
	987.84	-0.432916		987.84	24.5565		987.84	-29.8293
	988.8	-0.426962		988.8	24.5231		988.8	-29.8248
	989.76	-0.423092		989.76	24.4873		989.76	-29.8202
	990.72	-0.422784		990.72	24.4485		990.72	-29.8148
	991.68	-0.426932		991.68	24.4073		991.68	-29.808
	992.64	-0.435871		992.64	24.3647		992.64	-29.8003
	993.6	-0.449518		993.6	24.3205		993.6	-29.7927
	994.56	-0.46752		994.56	24.2756		994.56	-29.7836
	995.52	-0.489224		995.52	24.2299		995.52	-29.7744
	996.48	-0.513612		996.48	24.1835		996.48	-29.7645
	997.44	-0.539168		997.44	24.1378		997.44	-29.7546
	998.4	-0.563786		998.4	24.0913		998.4	-29.7447
	999.36	-0.584985		999.36	24.0456		999.36	-29.7347
	1000.32	-0.600265		1000.32	23.9992		1000.32	-29.7248
	1001.28	-0.607594		1001.28	23.952		1001.28	-29.7149
	1002.24	-0.605845		1002.24	23.9032		1002.24	-29.705
	1003.2	-0.595008		1003.2	23.8537		1003.2	-29.6958
	1004.16	-0.576238		1004.16	23.8011		1004.16	-29.6867
	1005.12	-0.551561		1005.12	23.7463		1005.12	-29.6783
	1006.08	-0.523453		1006.08	23.6892		1006.08	-29.6706
	1007.04	-0.49429		1007.04	23.6282		1007.04	-29.663
	1008	-0.465861		1008	23.5634		1008	-29.6569
	1008.96	-0.438965		1008.96	23.4964		1008.96	-29.6508
	1009.92	-0.413357		1009.92	23.4255		1009.92	-29.6455
	1010.88	-0.387828		1010.88	23.3524		1010.88	-29.6409
	1011.84	-0.360611		1011.84	23.2769		1011.84	-29.6363
	1012.8	-0.329885		1012.8	23.2		1012.8	-29.6325
	1013.76	-0.294253		1013.76	23.1215		1013.76	-29.6294
	1014.72	-0.253113		1014.72	23.0414		1014.72	-29.6264
	1015.68	-0.206785		1015.68	22.9599		1015.68	-29.6226
	1016.64	-0.156276		1016.64	22.8776		1016.64	-29.6188
	1017.6	-0.103012		1017.6	22.7937		1017.6	-29.615
	1018.56	-0.048407		1018.56	22.7076		1018.56	-29.6111
	1019.52	0.006245		1019.52	22.6184		1019.52	-29.6058
	1020.48	0.05979		1020.48	22.527		1020.48	-29.6005
	1021.44	0.110987		1021.44	22.4324		1021.44	-29.5944
	1022.4	0.158353		1022.4	22.3341		1022.4	-29.5875
	1023.36	0.200217		1023.36	22.2327		1023.36	-29.5799
	1024.32	0.234995		1024.32	22.129		1024.32	-29.5715
	1025.28	0.261646		1025.28	22.0231		1025.28	-29.5631
	1026.24	0.280097		1026.24	21.9163		1026.24	-29.5547
	1027.2	0.291467		1027.2	21.8104		1027.2	-29.5463
	1028.16	0.298008		1028.16	21.7059		1028.16	-29.5371
	1029.12	0.302786		1029.12	21.6038		1029.12	-29.5287
	1030.08	0.309327		1030.08	21.5055		1030.08	-29.5211
	1031.04	0.321132		1031.04	21.4109		1031.04	-29.5135
	1032	0.341269		1032	21.3202		1032	-29.5066
	1032.96	0.372078		1032.96	21.2349		1032.96	-29.5005
	1033.92	0.414829		1033.92	21.1526		1033.92	-29.4952
	1034.88	0.469473		1034.88	21.0748		1034.88	-29.4898
	1035.84	0.534424		1035.84	21.0001		1035.84	-29.4845
	1036.8	0.606594		1036.8	20.9277		1036.8	-29.4799
	1037.76	0.681753		1037.76	20.8576		1037.76	-29.4753
	1038.72	0.755387		1038.72	20.7883		1038.72	-29.4708
	1039.68	0.823603		1039.68	20.719		1039.68	-29.4654
	1040.64	0.883672		1040.64	20.6496		1040.64	-29.4601
	1041.6	0.934074		1041.6	20.5787		1041.6	-29.454
	1042.56	0.974002		1042.56	20.5064		1042.56	-29.4479
	1043.52	1.00283		1043.52	20.4324		1043.52	-29.4402
	1044.48	1.01979		1044.48	20.3562		1044.48	-29.4318
	1045.44	1.02403		1045.44	20.277		1045.44	-29.4227
	1046.4	1.0149		1046.4	20.1962		1046.4	-29.412
	1047.36	0.992455		1047.36	20.1131		1047.36	-29.4013
	1048.32	0.95785		1048.32	20.0293		1048.32	-29.3899
	1049.28	0.913419		1049.28	19.9447		1049.28	-29.3784
	1050.24	0.862441		1050.24	19.8601		1050.24	-29.367
	1051.2	0.808504		1051.2	19.7777		1051.2	-29.3556
	1052.16	0.754811		1052.16	19.697		1052.16	-29.3449
	1053.12	0.703666		1053.12	19.6207		1053.12	-29.3342
	1054.08	0.656259		1054.08	19.5491		1054.08	-29.325
	1055.04	0.612751		1055.04	19.4828		1055.04	-29.3166
	1056	0.572569		1056	19.4226		1056	-29.309
	1056.96	0.534708		1056.96	19.3686		1056.96	-29.3029
	1057.92	0.498058		1057.92	19.3213		1057.92	-29.2976
	1058.88	0.461577		1058.88	19.281		1058.88	-29.293
	1059.84	0.42441		1059.84	19.246		1059.84	-29.2892
	1060.8	0.385853		1060.8	19.2171		1060.8	-29.2861
	1061.76	0.345252		1061.76	19.1935		1061.76	-29.2831
	1062.72	0.301934		1062.72	19.1745		1062.72	-29.28
	1063.68	0.2551		1063.68	19.1601		1063.68	-29.2762
	1064.64	0.203978		1064.64	19.1503		1064.64	-29.2724
	1065.6	0.148072		1065.6	19.1442		1065.6	-29.2678
	1066.56	0.087581		1066.56	19.1428		1066.56	-29.2617
	1067.52	0.023817		1067.52	***		1067.52	-29.2556
	1068.48	-0.040649		1068.48	***		1068.48	-29.248
	1069.44	-0.102193		1069.44	***		1069.44	-29.2388
	1070.4	-0.156809		1070.4	***		1070.4	-29.2289
	1071.36	-0.200973		1071.36	***		1071.36	-29.2182
	1072.32	-0.232381		1072.32	***		1072.32	-29.2068
	1073.28	-0.250437		1073.28	***		1073.28	-29.1953
	1074.24	-0.256393		1074.24	***		1074.24	-29.1839
	1075.2	-0.253103		1075.2	***		1075.2	-29.1717
	1076.16	-0.244654		1076.16	***		1076.16	-29.1602
	1077.12	-0.235741		1077.12	***		1077.12	-29.1496
	1078.08	-0.23097		1078.08	***		1078.08	-29.1396
	1079.04	-0.234104		1079.04	***		1079.04	-29.1305
	1080	-0.247475		1080	***		1080	-29.1213
	1080.96	-0.271612		1080.96	***		1080.96	-29.1137
	1081.92	-0.305156		1081.92	***		1081.92	-29.1068
	1082.88	-0.345215		1082.88	***		1082.88	-29.1
	1083.84	-0.387907		1083.84	***		1083.84	-29.0939
	1084.8	-0.429133		1084.8	***		1084.8	-29.0878
	1085.76	-0.465364		1085.76	***		1085.76	-29.0817
	1086.72	-0.494162		1086.72	***		1086.72	-29.0756
	1087.68	-0.514522		1087.68	***		1087.68	-29.0695
	1088.64	-0.526872		1088.64	***		1088.64	-29.0626
	1089.6	-0.53276		1089.6	***		1089.6	-29.0557
	1090.56	-0.534412		1090.56	***		1090.56	-29.0481
	1091.52	-0.534212		1091.52	***		1091.52	-29.0397
	1092.48	-0.534262		1092.48	***		1092.48	-29.0305
	1093.44	-0.536053		1093.44	***		1093.44	-29.0206
	1094.4	-0.540392		1094.4	***		1094.4	-29.0099
	1095.36	-0.547461		1095.36	***		1095.36	-28.9977
	1096.32	-0.557049		1096.32	***		1096.32	-28.9855
	1097.28	-0.568841		1097.28	***		1097.28	-28.9726
	1098.24	-0.582679		1098.24	***		1098.24	-28.9596
	1099.2	-0.59882		1099.2	***		1099.2	-28.9451
	1100.16	-0.618059		1100.16	***		1100.16	-28.9306
	1101.12	-0.641631		1101.12	***		1101.12	-28.9161
	1102.08	-0.671056		1102.08	***		1102.08	-28.9016
	1103.04	-0.707842		1103.04	***		1103.04	-28.8871
	1104	-0.753105		1104	***		1104	-28.8726
	1104.96	-0.807324		1104.96	***		1104.96	-28.8589
	1105.92	-0.870151		1105.92	***		1105.92	-28.8451
	1106.88	-0.940407		1106.88	***		1106.88	-28.8322
	1107.84	-1.01629		1107.84	***		1107.84	-28.8192
	1108.8	-1.0956		1108.8	***		1108.8	-28.807
	1109.76	-1.17611		1109.76	***		1109.76	-28.7948
	1110.72	-1.25574		1110.72	***		1110.72	-28.7833
	1111.68	-1.33272		1111.68	***		1111.68	-28.7711
	1112.64	-1.40559		1112.64	***		1112.64	-28.7597
	1113.6	-1.4732		1113.6	***		1113.6	-28.7483
	1114.56	-1.53463		1114.56	***		1114.56	-28.7368
	1115.52	-1.58917		1115.52	***		1115.52	-28.7254
	1116.48	-1.63639		1116.48	***		1116.48	-28.7139
	1117.44	-1.6762		1117.44	***		1117.44	-28.7025
	1118.4	-1.70907		1118.4	***		1118.4	-28.691
	1119.36	-1.73612		1119.36	***		1119.36	-28.6796
	1120.32	-1.75912		1120.32	***		1120.32	-28.6681
	1121.28	-1.78032		1121.28	***		1121.28	-28.6575
	1122.24	-1.80204		1122.24	***		1122.24	-28.6468
	1123.2	-1.82624		1123.2	***		1123.2	-28.6361
	1124.16	-1.85407		1124.16	***		1124.16	-28.6269
	1125.12	-1.88545		1125.12	***		1125.12	-28.617
	1126.08	-1.91902		1126.08	***		1126.08	-28.6079
	1127.04	-1.95217		1127.04	***		1127.04	-28.5987
	1128	-1.98148		1128	***		1128	-28.5903
	1128.96	-2.00341		1128.96	***		1128.96	-28.5819
	1129.92	-2.0151		1129.92	***		1129.92	-28.5735
	1130.88	-2.01527		1130.88	***		1130.88	-28.5651
	1131.84	-2.00483		1131.84	***		1131.84	-28.5568
	1132.8	-1.98704		1132.8	***		1132.8	-28.5484
	1133.76	-1.96692		1133.76	***		1133.76	-28.5392
	1134.72	-1.95008		1134.72	***		1134.72	-28.5301
	1135.68	-1.94143		1135.68	***		1135.68	-28.5201
	1136.64	-1.94408		1136.64	***		1136.64	-28.5102
	1137.6	-1.95888		1137.6	***		1137.6	-28.4995
	1138.56	-1.98447		1138.56	***		1138.56	-28.4881
	1139.52	-2.01781		1139.52	***		1139.52	-28.4766
	1140.48	-2.05499		1140.48	***		1140.48	-28.4644
	1141.44	-2.09207		1141.44	***		1141.44	-28.4522
	1142.4	-2.12591		1142.4	***		1142.4	-28.4393
	1143.36	-2.15465		1143.36	***		1143.36	-28.4263
	1144.32	-2.17803		1144.32	***		1144.32	-28.4126
	1145.28	-2.19712		1145.28	***		1145.28	-28.3996
	1146.24	-2.21374		1146.24	***		1146.24	-28.3866
	1147.2	-2.22975		1147.2	***		1147.2	-28.3737
	1148.16	-2.24627		1148.16	***		1148.16	-28.3614
	1149.12	-2.26333		1149.12	***		1149.12	-28.3492
	1150.08	-2.27992		1150.08	***		1150.08	-28.337
	1151.04	-2.29443		1151.04	***		1151.04	-28.3248
	1152	-2.30527		1152	***		1152	-28.3126
	1152.96	-2.31142		1152.96	-23.6772		1152.96	-28.3004
	1153.92	-2.31269		1153.92	-23.6763		1153.92	-28.2882
	1154.88	-2.30976		1154.88	-23.6778		1154.88	-28.2752
	1155.84	-2.30401		1155.84	-23.6822		1155.84	-28.2615
	1156.8	-2.29723		1156.8	-23.6906		1156.8	-28.2478
	1157.76	-2.29128		1157.76	-23.7042		1157.76	-28.2333
	1158.72	-2.28782		1158.72	-23.7247		1158.72	-28.2188
	1159.68	-2.28796		1159.68	-23.7521		1159.68	-28.2035
	1160.64	-2.29217		1160.64	-23.7902		1160.64	-28.1883
	1161.6	-2.30015		1161.6	-23.8412		1161.6	-28.173
	1162.56	-2.31103		1162.56	-23.9075		1162.56	-28.1577
	1163.52	-2.32351		1163.52	-23.9913		1163.52	-28.1432
	1164.48	-2.33612		1164.48	-24.0973		1164.48	-28.1295
	1165.44	-2.34748		1165.44	-24.2254		1165.44	-28.1165
	1166.4	-2.35646		1166.4	-24.3771		1166.4	-28.1043
	1167.36	-2.36244		1167.36	-24.5487		1167.36	-28.0937
	1168.32	-2.36532		1168.32	-24.7348		1168.32	-28.0837
	1169.28	-2.36558		1169.28	-24.9277		1169.28	-28.0746
	1170.24	-2.36412		1170.24	-25.1176		1170.24	-28.0662
	1171.2	-2.36197		1171.2	-25.2968		1171.2	-28.0586
	1172.16	-2.36001		1172.16	-25.46		1172.16	-28.0517
	1173.12	-2.35857		1173.12	-25.6056		1173.12	-28.0456
	1174.08	-2.35732		1174.08	-25.7329		1174.08	-28.0395
	1175.04	-2.35535		1175.04	-25.845		1175.04	-28.0334
	1176	-2.35148		1176	-25.9449		1176	-28.0273
	1176.96	-2.3448		1176.96	-26.0348		1176.96	-28.0212
	1177.92	-2.33501		1177.92	-26.1194		1177.92	-28.0151
	1178.88	-2.32271		1178.88	-26.2002		1178.88	-28.0082
	1179.84	-2.30918		1179.84	-26.281		1179.84	-28.0013
	1180.8	-2.29611		1180.8	-26.3633		1180.8	-27.9937
	1181.76	-2.28504		1181.76	-26.4494		1181.76	-27.9861
	1182.72	-2.27693		1182.72	-26.5417		1182.72	-27.9777
	1183.68	-2.27185		1183.68	-26.64		1183.68	-27.9693
	1184.64	-2.26895		1184.64	-26.746		1184.64	-27.9609
	1185.6	-2.26671		1185.6	-26.8596		1185.6	-27.9533
	1186.56	-2.26349		1186.56	-26.9808		1186.56	-27.9464
	1187.52	-2.25803		1187.52	-27.1081		1187.52	-27.9403
	1188.48	-2.24997		1188.48	-27.24		1188.48	-27.9365
	1189.44	-2.23985		1189.44	-27.3734		1189.44	-27.9342
	1190.4	-2.22894		1190.4	-27.5069		1190.4	-27.9334
	1191.36	-2.21855		1191.36	-27.6365		1191.36	-27.935
	1192.32	-2.20945		1192.32	-27.76		1192.32	-27.9388
	1193.28	-2.20158		1193.28	-27.8751		1193.28	-27.9434
	1194.24	-2.19416		1194.24	-27.9788		1194.24	-27.9495
	1195.2	-2.18623		1195.2	-28.0703		1195.2	-27.9563
	1196.16	-2.17726		1196.16	-28.1488		1196.16	-27.9624
	1197.12	-2.16764		1197.12	-28.2128		1197.12	-27.9693
	1198.08	-2.15882		1198.08	-28.2623		1198.08	-27.9739
	1199.04	-2.15297		1199.04	-28.2965		1199.04	-27.9777
	1200	-2.15232		1200	-28.3155		1200	-27.98

## Sheet: Fig3
	b)					c) Step 0.5 um			c) Step 1 um			c) Step 2 um			d)			e)
	Certified height (nm)	Expanded uncertainty (nm)	Coverage factor	Measured height (rad)		x (μm)	z (μm)		x (μm)	z (μm)		x (μm)	z (μm)		x (μm)	z (μm)		z stage (μm)	Error (μm)	Measured z (μm)
	0.5413	0.0058	2	0.500374		0	0.148536		0	0.344527		0	0.696591		0	7.83116		0	± 0.25	0.0422
	0.9256	0.0059	2	0.863624		0.345	0.148605		0.345	0.344665		0.345	0.696407		0.345	7.82552		2	± 0.25	1.759
	1.918	0.006	2	1.78895		0.69	0.148758		0.69	0.344938		0.69	0.69606		0.69	7.81449		4	± 0.25	3.8687
						1.035	0.149021		1.035	0.345341		1.035	0.695586		1.035	7.79855		6	± 0.25	5.7301
	Line fit					1.38	0.149433		1.38	0.345866		1.38	0.695037		1.38	7.77837		8	± 0.25	8.0566
	Slope	Intercept (rad)				1.725	0.150038		1.725	0.346505		1.725	0.694475		1.725	7.75478
	0.9334	-0.00165				2.07	0.150884		2.07	0.347252		2.07	0.693966		2.07	7.7287		Line ground truth
						2.415	0.152017		2.415	0.348095		2.415	0.693575		2.415	7.70101		Slope	Intercept (rad)
						2.76	0.153479		2.76	0.349021		2.76	0.69336		2.76	7.67254		1	-0.098
						3.105	0.1553		3.105	0.35001		3.105	0.693367		3.105	7.6439
						3.45	0.157492		3.45	0.351033		3.45	0.693621		3.45	7.61549
						3.795	0.16005		3.795	0.352051		3.795	0.694131		3.795	7.58751
						4.14	0.162946		4.14	0.353017		4.14	0.694886		4.14	7.55993
						4.485	0.166124		4.485	0.353882		4.485	0.695858		4.485	7.53262
						4.83	0.169507		4.83	0.354602		4.83	0.697005		4.83	7.50545
						5.175	0.172996		5.175	0.355147		5.175	0.698278		5.175	7.47832
						5.52	0.176479		5.52	0.355511		5.52	0.699623		5.52	7.4513
						5.865	0.179835		5.865	0.355714		5.865	0.700983		5.865	7.42458
						6.21	0.182952		6.21	0.355795		6.21	0.702307		6.21	7.39846
						6.555	0.185732		6.555	0.3558		6.555	0.703546		6.555	7.3733
						6.9	0.188104		6.9	0.355764		6.9	0.704658		6.9	7.34944
						7.245	0.19003		7.245	0.355705		7.245	0.705607		7.245	7.32709
						7.59	0.191505		7.59	0.355618		7.59	0.706363		7.59	7.30633
						7.935	0.192559		7.935	0.355481		7.935	0.706904		7.935	7.28705
						8.28	0.193244		8.28	0.355264		8.28	0.707213		8.28	7.26898
						8.625	0.19363		8.625	0.354924		8.625	0.707278		8.625	7.25174
						8.97	0.193791		8.97	0.35442		8.97	0.707093		8.97	7.23489
						9.315	0.193793		9.315	0.353708		9.315	0.706652		9.315	7.21805
						9.66	0.19369		9.66	0.352751		9.66	0.705946		9.66	7.20092
						10.005	0.193516		10.005	0.351517		10.005	0.704966		10.005	7.18332
						10.35	0.193281		10.35	0.349988		10.35	0.703695		10.35	7.16524
						10.695	0.192979		10.695	0.348163		10.695	0.702109		10.695	7.14679
						11.04	0.192592		11.04	0.346054		11.04	0.700173		11.04	7.12821
						11.385	0.192092		11.385	0.343695		11.385	0.697844		11.385	7.10982
						11.73	0.191453		11.73	0.341134		11.73	0.695073		11.73	7.09197
						12.075	0.190658		12.075	0.338435		12.075	0.691807		12.075	7.07499
						12.42	0.189698		12.42	0.335671		12.42	0.688		12.42	7.05914
						12.765	0.18858		12.765	0.33292		12.765	0.683613		12.765	7.04459
						13.11	0.187325		13.11	0.330261		13.11	0.678632		13.11	7.03135
						13.455	0.185966		13.455	0.327768		13.455	0.673069		13.455	7.01934
						13.8	0.184544		13.8	0.325507		13.8	0.666968		13.8	7.00836
						14.145	0.183103		14.145	0.323535		14.145	0.660415		14.145	6.99819
						14.49	0.181684		14.49	0.321896		14.49	0.653533		14.49	6.9886
						14.835	0.180319		14.835	0.32062		14.835	0.64648		14.835	6.9794
						15.18	0.179031		15.18	0.319722		15.18	0.639441		15.18	6.9705
						15.525	0.177829		15.525	0.319202		15.525	0.632622		15.525	6.96186
						15.87	0.176719		15.87	0.31904		15.87	0.62623		15.87	6.95347
						16.215	0.17571		16.215	0.319204		16.215	0.620462		16.215	6.94535
						16.56	0.174815		16.56	0.319644		16.56	0.615486		16.56	6.93745
						16.905	0.174045		16.905	0.320301		16.905	0.611427		16.905	6.92969
						17.25	0.1734		17.25	0.321104		17.25	0.608351		17.25	6.92189
						17.595	0.172863		17.595	0.321979		17.595	0.606256		17.595	6.91387
						17.94	0.172402		17.94	0.322846		17.94	0.605069		17.94	6.9054
						18.285	0.17198		18.285	0.32363		18.285	0.604648		18.285	6.89631
						18.63	0.171557		18.63	0.324258		18.63	0.604798		18.63	6.88647
						18.975	0.171101		18.975	0.324667		18.975	0.605291		18.975	6.87581
						19.32	0.170589		19.32	0.32481		19.32	0.605891		19.32	6.86432
						19.665	0.170005		19.665	0.324656		19.665	0.606387		19.665	6.85198
						20.01	0.169342		20.01	0.324194		20.01	0.606611		20.01	6.83878
						20.355	0.168601		20.355	0.323437		20.355	0.606456		20.355	6.82466
						20.7	0.167791		20.7	0.322418		20.7	0.60588		20.7	6.8095
						21.045	0.166926		21.045	0.321191		21.045	0.604903		21.045	6.79314
						21.39	0.166027		21.39	0.319821		21.39	0.603596		21.39	6.77541
						21.735	0.165121		21.735	0.318381		21.735	0.602069		21.735	6.7562
						22.08	0.164237		22.08	0.316943		22.08	0.600451		22.08	6.73548
						22.425	0.163409		22.425	0.315566		22.425	0.598878		22.425	6.71333
						22.77	0.162669		22.77	0.31429		22.77	0.597478		22.77	6.68995
						23.115	0.16205		23.115	0.313131		23.115	0.596358		23.115	6.66564
						23.46	0.161585		23.46	0.312078		23.46	0.595598		23.46	6.64071
						23.805	0.161299		23.805	0.311091		23.805	0.595248		23.805	6.61542
						24.15	0.161213		24.15	0.310109		24.15	0.595327		24.15	6.58989
						24.495	0.161339		24.495	0.309059		24.495	0.595825		24.495	6.56405
						24.84	0.161682		24.84	0.307864		24.84	0.596708		24.84	6.53763
						25.185	0.162235		25.185	0.306455		25.185	0.597922		25.185	6.51017
						25.53	0.16298		25.53	0.304785		25.53	0.599396		25.53	6.4811
						25.875	0.163891		25.875	0.302831		25.875	0.601047		25.875	6.44984
						26.22	0.164931		26.22	0.300602		26.22	0.602786		26.22	6.41592
						26.565	0.16606		26.565	0.29814		26.565	0.604515		26.565	6.37909
						26.91	0.167233		26.91	0.295516		26.91	0.60614		26.91	6.3394
						27.255	0.168407		27.255	0.29283		27.255	0.607572		27.255	6.29722
						27.6	0.169541		27.6	0.290205		27.6	0.608736		27.6	6.25319
						27.945	0.170604		27.945	0.287779		27.945	0.609582		27.945	6.20814
						28.29	0.171568		28.29	0.285701		28.29	0.61009		28.29	6.16296
						28.635	0.172416		28.635	0.284124		28.635	0.61028		28.635	6.11846
						28.98	0.173138		28.98	0.283197		28.98	0.610206		28.98	6.07527
						29.325	0.173731		29.325	0.283053		29.325	0.609958		29.325	6.0338
						29.67	0.174196		29.67	0.283791		29.67	0.609648		29.67	5.99418
						30.015	0.174536		30.015	0.285458		30.015	0.609396		30.015	5.95628
						30.36	0.174758		30.36	0.288029		30.36	0.609314		30.36	5.91979
						30.705	0.174867		30.705	0.291394		30.705	0.609491		30.705	5.88419
						31.05	0.174869		31.05	0.295362		31.05	0.609982		31.05	5.84888
						31.395	0.17477		31.395	0.299689		31.395	0.610803		31.395	5.81318
						31.74	0.174575		31.74	0.304116		31.74	0.611928		31.74	5.77644
						32.085	0.17429		32.085	0.308405		32.085	0.613291		32.085	5.73806
						32.43	0.17392		32.43	0.312367		32.43	0.6148		32.43	5.69762
						32.775	0.173472		32.775	0.315877		32.775	0.616339		32.775	5.65494
						33.12	0.172954		33.12	0.318871		33.12	0.61779		33.12	5.61017
						33.465	0.172372		33.465	0.321331		33.465	0.619042		33.465	5.56381
						33.81	0.171734		33.81	0.323279		33.81	0.62001		33.81	5.51671
						34.155	0.171044		34.155	0.324763		34.155	0.620641		34.155	5.46999
						34.5	0.170305		34.5	0.325842		34.5	0.620929		34.5	5.42486
						34.845	0.169514		34.845	0.326586		34.845	0.620914		34.845	5.38244
						35.19	0.168666		35.19	0.32706		35.19	0.620683		35.19	5.34354
						35.535	0.167749		35.535	0.327325		35.535	0.620355		35.535	5.30848
						35.88	0.166748		35.88	0.327428		35.88	0.620071		35.88	5.27713
						36.225	0.165647		36.225	0.327402		36.225	0.619968		36.225	5.2489
						36.57	0.164432		36.57	0.327262		36.57	0.620163		36.57	5.2229
						36.915	0.163091		36.915	0.327005		36.915	0.620738		36.915	5.19821
						37.26	0.161623		37.26	0.326612		37.26	0.621723		37.26	5.17397
						37.605	0.160033		37.605	0.32605		37.605	0.623098		37.605	5.14959
						37.95	0.158343		37.95	0.325279		37.95	0.624792		37.95	5.12484
						38.295	0.156583		38.295	0.324257		38.295	0.626699		38.295	5.09983
						38.64	0.154797		38.64	0.322946		38.64	0.628689		38.64	5.07496
						38.985	0.153034		38.985	0.321317		38.985	0.630627		38.985	5.0508
						39.33	0.15135		39.33	0.319357		39.33	0.632389		39.33	5.02795
						39.675	0.149799		39.675	0.317066		39.675	0.633875		39.675	5.00686
						40.02	0.148433		40.02	0.314464		40.02	0.635012		40.02	4.98777
						40.365	0.147299		40.365	0.311584		40.365	0.635762		40.365	4.9706
						40.71	0.146436		40.71	0.308478		40.71	0.636118		40.71	4.95502
						41.055	0.145873		41.055	0.305206		41.055	0.636098		41.055	4.94047
						41.4	0.145634		41.4	0.301839		41.4	0.635744		41.4	4.92632
						41.745	0.145733		41.745	0.298451		41.745	0.635111		41.745	4.91194
						42.09	0.146177		42.09	0.295117		42.09	0.634263		42.09	4.89683
						42.435	0.146965		42.435	0.291908		42.435	0.633269		42.435	4.88068
						42.78	0.14809		42.78	0.288885		42.78	0.632196		42.78	4.86338
						43.125	0.149536		43.125	0.286102		43.125	0.63111		43.125	4.84502
						43.47	0.151279		43.47	0.283596		43.47	0.63007		43.47	4.82585
						43.815	0.153285		43.815	0.28139		43.815	0.629127		43.815	4.80617
						44.16	0.155515		44.16	0.279493		44.16	0.628323		44.16	4.7863
						44.505	0.157921		44.505	0.2779		44.505	0.627692		44.505	4.76649
						44.85	0.160451		44.85	0.276593		44.85	0.627252		44.85	4.74686
						45.195	0.163046		45.195	0.275546		45.195	0.627013		45.195	4.72743
						45.54	0.165647		45.54	0.274722		45.54	0.626968		45.54	4.70808
						45.885	0.168188		45.885	0.274079		45.885	0.627103		45.885	4.68861
						46.23	0.170607		46.23	0.273573		46.23	0.627396		46.23	4.66883
						46.575	0.172839		46.575	0.273156		46.575	0.62782		46.575	4.64853
						46.92	0.174822		46.92	0.272776		46.92	0.628349		46.92	4.62761
						47.265	0.176498		47.265	0.272383		47.265	0.628956		47.265	4.60611
						47.61	0.177815		47.61	0.271926		47.61	0.629618		47.61	4.58414
						47.955	0.178728		47.955	0.271356		47.955	0.630312		47.955	4.56196
						48.3	0.179206		48.3	0.270628		48.3	0.631018		48.3	4.53986
						48.645	0.179231		48.645	0.269701		48.645	0.631711		48.645	4.51814
						48.99	0.178802		48.99	0.268543		48.99	0.632369		48.99	4.49703
						49.335	0.177937		49.335	0.267134		49.335	0.632968		49.335	4.47673
						49.68	0.176667		49.68	0.265464		49.68	0.633481		49.68	4.4573
						50.025	0.175045		50.025	0.263542		50.025	0.633885		50.025	4.43871
						50.37	0.173131		50.37	0.26139		50.37	0.634161		50.37	4.42083
						50.715	0.171001		50.715	0.259048		50.715	0.634292		50.715	4.40338
						51.06	0.168731		51.06	0.25657		51.06	0.634268		51.06	4.386
						51.405	0.166404		51.405	0.254019		51.405	0.634089		51.405	4.36823
						51.75	0.164097		51.75	0.251466		51.75	0.633764		51.75	4.3495
						52.095	0.161883		52.095	0.248985		52.095	0.633316		52.095	4.3292
						52.44	0.159824		52.44	0.246648		52.44	0.632782		52.44	4.30678
						52.785	0.15797		52.785	0.244524		52.785	0.63221		52.785	4.28173
						53.13	0.156357		53.13	0.242675		53.13	0.631646		53.13	4.25371
						53.475	0.155006		53.475	0.241157		53.475	0.63113		53.475	4.22257
						53.82	0.15392		53.82	0.240018		53.82	0.630687		53.82	4.18834
						54.165	0.153091		54.165	0.239297		54.165	0.630324		54.165	4.15122
						54.51	0.152496		54.51	0.239024		54.51	0.630035		54.51	4.11152
						54.855	0.152111		54.855	0.239213		54.855	0.629806		54.855	4.06958
						55.2	0.151906		55.2	0.239868		55.2	0.629616		55.2	4.02577
						55.545	0.151858		55.545	0.240977		55.545	0.62945		55.545	3.98039
						55.89	0.151951		55.89	0.242514		55.89	0.629295		55.89	3.93368
						56.235	0.15218		56.235	0.244438		56.235	0.629145		56.235	3.88584
						56.58	0.15255		56.58	0.246698		56.58	0.629001		56.58	3.83705
						56.925	0.153073		56.925	0.24923		56.925	0.628874		56.925	3.78746
						57.27	0.153768		57.27	0.251966		57.27	0.628776		57.27	3.73724
						57.615	0.15465		57.615	0.254835		57.615	0.628723		57.615	3.68652
						57.96	0.155733		57.96	0.257767		57.96	0.628729		57.96	3.63545
						58.305	0.157018		58.305	0.260701		58.305	0.628806		58.305	3.58414
						58.65	0.158497		58.65	0.263584		58.65	0.628956		58.65	3.53263
						58.995	0.160149		58.995	0.266375		58.995	0.629178		58.995	3.4809
						59.34	0.161938		59.34	0.269048		59.34	0.629459		59.34	3.42888
						59.685	0.163822		59.685	0.271587		59.685	0.629781		59.685	3.3765
						60.03	0.16575		60.03	0.273989		60.03	0.63012		60.03	3.32367
						60.375	0.16767		60.375	0.276257		60.375	0.630452		60.375	3.27039
						60.72	0.169533		60.72	0.278399		60.72	0.630758		60.72	3.21669
						61.065	0.171295		61.065	0.280425		61.065	0.631022		61.065	3.16273
						61.41	0.172922		61.41	0.282346		61.41	0.631242		61.41	3.10873
						61.755	0.174391		61.755	0.284169		61.755	0.63143		61.755	3.05497
						62.1	0.175686		62.1	0.285899		62.1	0.63161		62.1	3.00177
						62.445	0.176804		62.445	0.287539		62.445	0.631818		62.445	2.94942
						62.79	0.177749		62.79	0.28909		62.79	0.632099		62.79	2.8982
						63.135	0.17853		63.135	0.290552		63.135	0.632503		63.135	2.8483
						63.48	0.179161		63.48	0.291926		63.48	0.633075		63.48	2.79986
						63.825	0.179657		63.825	0.293211		63.825	0.633853		63.825	2.75292
						64.17	0.180033		64.17	0.294408		64.17	0.63486		64.17	2.70748
						64.515	0.180305		64.515	0.295519		64.515	0.636101		64.515	2.66348
						64.86	0.180486		64.86	0.296543		64.86	0.637561		64.86	2.62082
						65.205	0.180588		65.205	0.297483		65.205	0.639209		65.205	2.57938
						65.55	0.180623		65.55	0.29834		65.55	0.640992		65.55	2.539
						65.895	0.180598		65.895	0.299118		65.895	0.642847		65.895	2.4995
						66.24	0.180524		66.24	0.299823		66.24	0.644705		66.24	2.46069
						66.585	0.180405		66.585	0.300465		66.585	0.646489		66.585	2.42233
						66.93	0.180246		66.93	0.301058		66.93	0.64813		66.93	2.38425
						67.275	0.18005		67.275	0.301619		67.275	0.649561		67.275	2.34631
						67.62	0.179815		67.62	0.302169		67.62	0.650723		67.62	2.30855
						67.965	0.179538		67.965	0.302731		67.965	0.651571		67.965	2.27111
						68.31	0.179213		68.31	0.303324		68.31	0.652068		68.31	2.23433
						68.655	0.17883		68.655	0.303967		68.655	0.65219		68.655	2.1987
						69	0.17838		69	0.304671		69	0.651927		69	2.16478
						69.345	0.177851		69.345	0.305439		69.345	0.651277		69.345	2.13308
						69.69	0.177234		69.69	0.306269		69.69	0.650255		69.69	2.10406
						70.035	0.176524		70.035	0.307152		70.035	0.648887		70.035	2.07795
						70.38	0.175716		70.38	0.308073		70.38	0.647207		70.38	2.05477
						70.725	0.174816		70.725	0.309021		70.725	0.645265		70.725	2.03433
						71.07	0.173834		71.07	0.309983		71.07	0.643116		71.07	2.01625
						71.415	0.172786		71.415	0.310955		71.415	0.640824		71.415	2.00007
						71.76	0.1717		71.76	0.311936		71.76	0.638459		71.76	1.98526
						72.105	0.170607		72.105	0.312933		72.105	0.636091		72.105	1.97134
						72.45	0.16955		72.45	0.313957		72.45	0.633787		72.45	1.95792
						72.795	0.168574		72.795	0.315018		72.795	0.631611		72.795	1.94471
						73.14	0.167733		73.14	0.316121		73.14	0.629616		73.14	1.93153
						73.485	0.167081		73.485	0.317266		73.485	0.627842		73.485	1.91833
						73.83	0.166675		73.83	0.318442		73.83	0.626311		73.83	1.90515
						74.175	0.16657		74.175	0.319623		74.175	0.62503		74.175	1.8921
						74.52	0.166816		74.52	0.320777		74.52	0.623987		74.52	1.87933
						74.865	0.167455		74.865	0.321862		74.865	0.623155		74.865	1.867
						75.21	0.168514		75.21	0.322832		75.21	0.622495		75.21	1.85525
						75.555	0.170004		75.555	0.323645		75.555	0.621959		75.555	1.84419
						75.9	0.171912		75.9	0.324267		75.9	0.621497		75.9	1.83386
						76.245	0.174196		76.245	0.324674		76.245	0.62106		76.245	1.82423
						76.59	0.17678		76.59	0.32486		76.59	0.620607		76.59	1.81522
						76.935	0.179557		76.935	0.324837		76.935	0.620106		76.935	1.80672
						77.28	0.18238		77.28	0.324633		77.28	0.619534		77.28	1.7986
						77.625	0.18508		77.625	0.324288		77.625	0.618877		77.625	1.79073
						77.97	0.187467		77.97	0.323857		77.97	0.618128		77.97	1.78301
						78.315	0.189354		78.315	0.323394		78.315	0.617282		78.315	1.77542
						78.66	0.190573		78.66	0.322958		78.66	0.616331		78.66	1.76801
						79.005	0.190984		79.005	0.322597		79.005	0.615269		79.005	1.76086
						79.35	0.190493		79.35	0.322351		79.35	0.614083		79.35	1.7541
						79.695	0.189038		79.695	0.322249		79.695	0.612764		79.695	1.74783
						80.04	0.186583		80.04	0.322303		80.04	0.611301		80.04	1.74211
						80.385	0.183093		80.385	0.322513		80.385	0.609696		80.385	1.73692
						80.73	0.178511		80.73	0.322864		80.73	0.60796		80.73	1.73213
						81.075	0.172731		81.075	0.323333		81.075	0.606123		81.075	1.72757
						81.42	0.165582		81.42	0.323887		81.42	0.604231		81.42	1.723
						81.765	0.156812		81.765	0.324483		81.765	0.602347		81.765	1.71819
						82.11	0.146092		82.11	0.325072		82.11	0.600538		82.11	1.71295
						82.455	0.133027		82.455	0.325593		82.455	0.598868		82.455	1.70716
						82.8	0.117185		82.8	0.325966		82.8	0.597381		82.8	1.70076
						83.145	0.098147		83.145	0.326087		83.145	0.596082		83.145	1.69376
						83.49	0.075574		83.49	0.325814		83.49	0.59492		83.49	1.68625
						83.835	0.049284		83.835	0.324954		83.835	0.59377		83.835	1.67831
						84.18	0.019336		84.18	0.323244		84.18	0.592413		84.18	1.67005
						84.525	-0.013906		84.525	0.320337		84.525	0.590511		84.525	1.66153
						84.87	-0.049749		84.87	0.31578		84.87	0.587579		84.87	1.65275
						85.215	-0.087198		85.215	0.309005		85.215	0.582941		85.215	1.64363
						85.56	-0.125051		85.56	0.299312		85.56	0.575676		85.56	1.63398
						85.905	-0.162035		85.905	0.285874		85.905	0.564543		85.905	1.62351
						86.25	-0.196958		86.25	0.267749		86.25	0.547869		86.25	1.61183
						86.595	-0.228846		86.595	0.243912		86.595	0.523402		86.595	1.59853
						86.94	-0.257017		86.94	0.213332		86.94	0.488101		86.94	1.58325
						87.285	-0.281119		87.285	0.175084		87.285	0.437882		87.285	1.56572
						87.63	-0.301096		87.63	0.128527		87.63	0.367384		87.63	1.54586
						87.975	-0.317138		87.975	0.073522		87.975	0.270018		87.975	1.52379
						88.32	-0.32961		88.32	0.010679		88.32	0.139002		88.32	1.49981
						88.665	-0.338983		88.665	-0.058476		88.665	-0.029401		88.665	1.47436
						89.01	-0.345773		89.01	-0.131504		89.01	-0.230034		89.01	1.44793
						89.355	-0.350498		89.355	-0.205309		89.355	-0.444629		89.355	1.42094
						89.7	-0.353644		89.7	-0.276626		89.7	-0.647522		89.7	1.3937
						90.045	-0.35564		90.045	-0.342585		90.045	-0.819228		90.045	1.36634
						90.39	-0.35685		90.39	-0.401127		90.39	-0.95346		90.39	1.33883
						90.735	-0.35757		90.735	-0.451169		90.735	-1.05352		90.735	1.31099
						91.08	-0.358024		91.08	-0.492518		91.08	-1.1262		91.08	1.2826
						91.425	-0.358374		91.425	-0.525649		91.425	-1.17826		91.425	1.25343
						91.77	-0.358729		91.77	-0.551451		91.77	-1.21525		91.77	1.22331
						92.115	-0.359151		92.115	-0.57101		92.115	-1.24141		92.115	1.19222
						92.46	-0.359672		92.46	-0.585458		92.46	-1.2599		92.46	1.16025
						92.805	-0.3603		92.805	-0.59587		92.805	-1.27304		92.805	1.12759
						93.15	-0.361029		93.15	-0.60321		93.15	-1.28253		93.15	1.09454
						93.495	-0.361849		93.495	-0.608298		93.495	-1.28963		93.495	1.06144
						93.84	-0.362753		93.84	-0.611808		93.84	-1.29522		93.84	1.02863
						94.185	-0.363737		94.185	-0.614263		94.185	-1.2999		94.185	0.996384
						94.53	-0.364808		94.53	-0.616057		94.53	-1.30409		94.53	0.964928
						94.875	-0.36598		94.875	-0.617464		94.875	-1.30802		94.875	0.934334
						95.22	-0.367274		95.22	-0.618664		95.22	-1.31183		95.22	0.904533
						95.565	-0.368717		95.565	-0.619762		95.565	-1.31557		95.565	0.875275
						95.91	-0.370337		95.91	-0.620809		95.91	-1.31924		95.91	0.846153
						96.255	-0.372161		96.255	-0.621817		96.255	-1.32279		96.255	0.816628
						96.6	-0.374209		96.6	-0.622773		96.6	-1.32618		96.6	0.786087
						96.945	-0.376495		96.945	-0.623656		96.945	-1.32935		96.945	0.753914
						97.29	-0.379018		97.29	-0.624436		97.29	-1.33225		97.29	0.719566
						97.635	-0.381766		97.635	-0.625089		97.635	-1.33483		97.635	0.682663
						97.98	-0.38471		97.98	-0.625592		97.98	-1.33707		97.98	0.643009
						98.325	-0.387807		98.325	-0.625934		98.325	-1.33895		98.325	0.600651
						98.67	-0.390999		98.67	-0.62611		98.67	-1.34047		98.67	0.555874
						99.015	-0.394218		99.015	-0.626127		99.015	-1.34164		99.015	0.509155
						99.36	-0.397384		99.36	-0.625998		99.36	-1.34248		99.36	0.461136
						99.705	-0.400413		99.705	-0.625748		99.705	-1.34303		99.705	0.412548
						100.05	-0.403216		100.05	-0.62541		100.05	-1.34334		100.05	0.364151
						100.395	-0.405705		100.395	-0.625026		100.395	-1.34346		100.395	0.316643
						100.74	-0.407796		100.74	-0.624645		100.74	-1.34347		100.74	0.270622
						101.085	-0.409414		101.085	-0.624323		101.085	-1.34343		101.085	0.226498
						101.43	-0.410496		101.43	-0.624117		101.43	-1.34341		101.43	0.184509
						101.775	-0.410995		101.775	-0.624076		101.775	-1.34346		101.775	0.14468
						102.12	-0.410882		102.12	-0.62424		102.12	-1.34362		102.12	0.106888
						102.465	-0.410152		102.465	-0.624625		102.465	-1.34393		102.465	0.070896
						102.81	-0.408818		102.81	-0.625228		102.81	-1.34441		102.81	0.036408
						103.155	-0.406918		103.155	-0.626021		103.155	-1.34503		103.155	0.003136
						103.5	-0.404509		103.5	-0.626961		103.5	-1.34579		103.5	-0.029152
						103.845	-0.401666		103.845	-0.627994		103.845	-1.34664		103.845	-0.060635
						104.19	-0.398478		104.19	-0.629062		104.19	-1.34753		104.19	-0.091404
						104.535	-0.395046		104.535	-0.630107		104.535	-1.3484		104.535	-0.121506
						104.88	-0.391473		104.88	-0.631076		104.88	-1.34919		104.88	-0.150963
						105.225	-0.387861		105.225	-0.631922		105.225	-1.34985		105.225	-0.179794
						105.57	-0.384305		105.57	-0.632606		105.57	-1.35034		105.57	-0.208038
						105.915	-0.380884		105.915	-0.633099		105.915	-1.35061		105.915	-0.235741
						106.26	-0.377661		106.26	-0.633385		106.26	-1.35068		106.26	-0.262947
						106.605	-0.374676		106.605	-0.633461		106.605	-1.35053		106.605	-0.289665
						106.95	-0.371947		106.95	-0.633341		106.95	-1.35019		106.95	-0.315842
						107.295	-0.369473		107.295	-0.63305		107.295	-1.34969		107.295	-0.341366
						107.64	-0.367238		107.64	-0.632631		107.64	-1.34909		107.64	-0.366058
						107.985	-0.365216		107.985	-0.632132		107.985	-1.34843		107.985	-0.389694
						108.33	-0.363378		108.33	-0.631609		108.33	-1.34778		108.33	-0.412052
						108.675	-0.361698		108.675	-0.631117		108.675	-1.34717		108.675	-0.432953
						109.02	-0.360161		109.02	-0.630701		109.02	-1.34665		109.02	-0.452278
						109.365	-0.35876		109.365	-0.630394		109.365	-1.34624		109.365	-0.470016
						109.71	-0.357501		109.71	-0.630211		109.71	-1.34594		109.71	-0.486267
						110.055	-0.356397		110.055	-0.630149		110.055	-1.34574		110.055	-0.50124
						110.4	-0.35547		110.4	-0.630187		110.4	-1.34561		110.4	-0.51524
						110.745	-0.35474		110.745	-0.63029		110.745	-1.3455		110.745	-0.528664
						111.09	-0.354223		111.09	-0.630413		111.09	-1.34539		111.09	-0.541943
						111.435	-0.353928		111.435	-0.630507		111.435	-1.34523		111.435	-0.555527
						111.78	-0.353851		111.78	-0.630522		111.78	-1.34498		111.78	-0.569794
						112.125	-0.353979		112.125	-0.630412		112.125	-1.34463		112.125	-0.585026
						112.47	-0.354287		112.47	-0.630138		112.47	-1.34417		112.47	-0.60133
						112.815	-0.354746		112.815	-0.629673		112.815	-1.3436		112.815	-0.618645
						113.16	-0.355324		113.16	-0.629003		113.16	-1.34294		113.16	-0.636742
						113.505	-0.355994		113.505	-0.628124		113.505	-1.34221		113.505	-0.655277
						113.85	-0.356734		113.85	-0.627048		113.85	-1.34146		113.85	-0.673893
						114.195	-0.357533		114.195	-0.625801		114.195	-1.34071		114.195	-0.692272
						114.54	-0.35839		114.54	-0.624417		114.54	-1.34001		114.54	-0.710243
						114.885	-0.359311		114.885	-0.622943		114.885	-1.3394		114.885	-0.727798
						115.23	-0.360305		115.23	-0.621431		115.23	-1.33891		115.23	-0.745106
						115.575	-0.361378		115.575	-0.61994		115.575	-1.33857		115.575	-0.762463
						115.92	-0.362531		115.92	-0.618525		115.92	-1.3384		115.92	-0.780247
						116.265	-0.363751		116.265	-0.617241		116.265	-1.33838		116.265	-0.798847
						116.61	-0.365011		116.61	-0.616137		116.61	-1.3385		116.61	-0.818619
						116.955	-0.366269		116.955	-0.615252		116.955	-1.33874		116.955	-0.839828
						117.3	-0.367474		117.3	-0.614611		117.3	-1.33903		117.3	-0.862633
						117.645	-0.368567		117.645	-0.614225		117.645	-1.33934		117.645	-0.8871
						117.99	-0.369491		117.99	-0.614089		117.99	-1.33961		117.99	-0.913177
						118.335	-0.370199		118.335	-0.614183		118.335	-1.33979		118.335	-0.94075
						118.68	-0.37066		118.68	-0.614471		118.68	-1.33983		118.68	-0.96962
						119.025	-0.370864		119.025	-0.614906		119.025	-1.33971		119.025	-0.999573
						119.37	-0.370826		119.37	-0.615434		119.37	-1.33941		119.37	-1.03038
						119.715	-0.370581		119.715	-0.615996		119.715	-1.33893		119.715	-1.06187
						120.06	-0.370185		120.06	-0.616534		120.06	-1.33829		120.06	-1.09391
						120.405	-0.369703		120.405	-0.616996		120.405	-1.33751		120.405	-1.12645
						120.75	-0.369207		120.75	-0.617339		120.75	-1.33663		120.75	-1.1595
						121.095	-0.368762		121.095	-0.617533		121.095	-1.33566		121.095	-1.19313
						121.44	-0.368425		121.44	-0.617562		121.44	-1.33466		121.44	-1.22738
						121.785	-0.368237		121.785	-0.617426		121.785	-1.33363		121.785	-1.2622
						122.13	-0.368225		122.13	-0.617141		122.13	-1.33262		122.13	-1.29752
						122.475	-0.368399		122.475	-0.616738		122.475	-1.33163		122.475	-1.33312
						122.82	-0.368758		122.82	-0.616259		122.82	-1.33067		122.82	-1.36878
						123.165	-0.369293		123.165	-0.615756		123.165	-1.32975		123.165	-1.40428
						123.51	-0.369986		123.51	-0.615287		123.51	-1.32885		123.51	-1.43948
						123.855	-0.370817		123.855	-0.614908		123.855	-1.32796		123.855	-1.47439
						124.2	-0.371762		124.2	-0.614672		124.2	-1.32707		124.2	-1.50916
						124.545	-0.372794		124.545	-0.614624		124.545	-1.32615		124.545	-1.54411
						124.89	-0.373884		124.89	-0.614799		124.89	-1.32517		124.89	-1.57966
						125.235	-0.374996		125.235	-0.615222		125.235	-1.32411		125.235	-1.61627
						125.58	-0.376094		125.58	-0.615907		125.58	-1.32295		125.58	-1.65433
						125.925	-0.377136		125.925	-0.616862		125.925	-1.32167		125.925	-1.69409
						126.27	-0.378079		126.27	-0.618087		126.27	-1.32028		126.27	-1.73558
						126.615	-0.378884		126.615	-0.619574		126.615	-1.31877		126.615	-1.7786
						126.96	-0.379515		126.96	-0.621311		126.96	-1.31716		126.96	-1.82267
						127.305	-0.379945		127.305	-0.623283		127.305	-1.31546		127.305	-1.86718
						127.65	-0.38016		127.65	-0.625466		127.65	-1.31371		127.65	-1.91143
						127.995	-0.380156		127.995	-0.627836		127.995	-1.31193		127.995	-1.95482
						128.34	-0.379942		128.34	-0.630363		128.34	-1.31015		128.34	-1.99692
						128.685	-0.379538		128.685	-0.633013		128.685	-1.30838		128.685	-2.03757
						129.03	-0.37897		129.03	-0.635753		129.03	-1.30666		129.03	-2.07686
						129.375	-0.378269		129.375	-0.638543		129.375	-1.305		129.375	-2.1151
						129.72	-0.377463		129.72	-0.641347		129.72	-1.3034		129.72	-2.15269
						130.065	-0.376576		130.065	-0.644127		130.065	-1.30187		130.065	-2.19
						130.41	-0.375628		130.41	-0.646849		130.41	-1.30042		130.41	-2.22733
						130.755	-0.37463		130.755	-0.649481		130.755	-1.29905		130.755	-2.2648
						131.1	-0.373585		131.1	-0.651998		131.1	-1.29776		131.1	-2.30241
						131.445	-0.372493		131.445	-0.654382		131.445	-1.29656		131.445	-2.34007
						131.79	-0.371353		131.79	-0.656624		131.79	-1.29546		131.79	-2.37767
						132.135	-0.370164		132.135	-0.658725		132.135	-1.29444		132.135	-2.41522
						132.48	-0.36893		132.48	-0.660697		132.48	-1.29351		132.48	-2.45287
						132.825	-0.367663		132.825	-0.662558		132.825	-1.29268		132.825	-2.49089
						133.17	-0.366383		133.17	-0.664334		133.17	-1.29194		133.17	-2.52969
						133.515	-0.365121		133.515	-0.666053		133.515	-1.29128		133.515	-2.56959
						133.86	-0.36392		133.86	-0.667745		133.86	-1.29069		133.86	-2.61083
						134.205	-0.36283		134.205	-0.669433		134.205	-1.29018		134.205	-2.65335
						134.55	-0.361912		134.55	-0.671133		134.55	-1.28974		134.55	-2.69679
						134.895	-0.361232		134.895	-0.672852		134.895	-1.28935		134.895	-2.74049
						135.24	-0.360853		135.24	-0.674587		135.24	-1.289		135.24	-2.78352
						135.585	-0.36084		135.585	-0.676322		135.585	-1.28869		135.585	-2.82487
						135.93	-0.361247		135.93	-0.678037		135.93	-1.2884		135.93	-2.86357
						136.275	-0.362117		136.275	-0.679703		136.275	-1.28814		136.275	-2.8989
						136.62	-0.363476		136.62	-0.681289		136.62	-1.2879		136.62	-2.93045
						136.965	-0.365333		136.965	-0.682767		136.965	-1.28767		136.965	-2.95819
						137.31	-0.367673		137.31	-0.684111		137.31	-1.28746		137.31	-2.98247
						137.655	-0.370456		137.655	-0.685301		137.655	-1.28727		137.655	-3.00386
						138	-0.373617		138	-0.686322		138	-1.28711		138	-3.02306
						138.345	-0.377058		138.345	-0.687163		138.345	-1.28698		138.345	-3.04073
						138.69	-0.380657		138.69	-0.687818		138.69	-1.2869		138.69	-3.05743
						139.035	-0.384264		139.035	-0.688285		139.035	-1.28687		139.035	-3.07354
						139.38	-0.38771		139.38	-0.688559		139.38	-1.28689		139.38	-3.08931
						139.725	-0.39082		139.725	-0.688638		139.725	-1.28694		139.725	-3.1049
						140.07	-0.393422		140.07	-0.688516		140.07	-1.28701		140.07	-3.1205
						140.415	-0.395365		140.415	-0.688188		140.415	-1.28709		140.415	-3.13639
						140.76	-0.396529		140.76	-0.687649		140.76	-1.28714		140.76	-3.15294
						141.105	-0.396839		141.105	-0.686894		141.105	-1.28714		141.105	-3.17055
						141.45	-0.396263		141.45	-0.685918		141.45	-1.28706		141.45	-3.1896
						141.795	-0.394819		141.795	-0.684719		141.795	-1.28688		141.795	-3.21032
						142.14	-0.392565		142.14	-0.683297		142.14	-1.28659		142.14	-3.2327
						142.485	-0.389594		142.485	-0.681655		142.485	-1.28617		142.485	-3.25643
						142.83	-0.386026		142.83	-0.679796		142.83	-1.28564		142.83	-3.2809
						143.175	-0.381995		143.175	-0.677728		143.175	-1.28501		143.175	-3.30528
						143.52	-0.377644		143.52	-0.675459		143.52	-1.28429		143.52	-3.32869
						143.865	-0.373119		143.865	-0.672998		143.865	-1.28352		143.865	-3.35031
						144.21	-0.368557		144.21	-0.670359		144.21	-1.28271		144.21	-3.36958
						144.555	-0.364087		144.555	-0.667558		144.555	-1.28188		144.555	-3.3863
						144.9	-0.35982		144.9	-0.664616		144.9	-1.28106		144.9	-3.40058
						145.245	-0.355849		145.245	-0.661556		145.245	-1.28027		145.245	-3.41291
						145.59	-0.352242		145.59	-0.658408		145.59	-1.2795		145.59	-3.42392
						145.935	-0.349045		145.935	-0.655204		145.935	-1.27878		145.935	-3.43425
						146.28	-0.346277		146.28	-0.651981		146.28	-1.27812		146.28	-3.44445
						146.625	-0.343933		146.625	-0.648775		146.625	-1.27751		146.625	-3.4548
						146.97	-0.341987		146.97	-0.645622		146.97	-1.27698		146.97	-3.46533
						147.315	-0.340393		147.315	-0.642556		147.315	-1.27653		147.315	-3.47586
						147.66	-0.339094		147.66	-0.639608		147.66	-1.27617		147.66	-3.4861
						148.005	-0.338021		148.005	-0.636803		148.005	-1.27593		148.005	-3.49579
						148.35	-0.337105		148.35	-0.634162		148.35	-1.2758		148.35	-3.50485
						148.695	-0.33628		148.695	-0.631699		148.695	-1.27581		148.695	-3.51344
						149.04	-0.335485		149.04	-0.629422		149.04	-1.27595		149.04	-3.52194
						149.385	-0.334677		149.385	-0.627336		149.385	-1.27625		149.385	-3.5309
						149.73	-0.333825		149.73	-0.625437		149.73	-1.27669		149.73	-3.54089
						150.075	-0.332919		150.075	-0.623722		150.075	-1.27727		150.075	-3.55235
						150.42	-0.331965		150.42	-0.622179		150.42	-1.27801		150.42	-3.56545
						150.765	-0.330987		150.765	-0.620797		150.765	-1.27887		150.765	-3.58006
						151.11	-0.330021		151.11	-0.619559		151.11	-1.27987		151.11	-3.59579
						151.455	-0.329113		151.455	-0.618452		151.455	-1.28096		151.455	-3.61206
						151.8	-0.32831		151.8	-0.617457		151.8	-1.28215		151.8	-3.62831
						152.145	-0.327657		152.145	-0.616559		152.145	-1.28339		152.145	-3.64412
						152.49	-0.327194		152.49	-0.615745		152.49	-1.28465		152.49	-3.65931
						152.835	-0.326946		152.835	-0.615002		152.835	-1.28591		152.835	-3.67405
						153.18	-0.326927		153.18	-0.614319		153.18	-1.28711		153.18	-3.68872
						153.525	-0.327136		153.525	-0.613687		153.525	-1.28821		153.525	-3.70389
						153.87	-0.327562		153.87	-0.613095		153.87	-1.28917		153.87	-3.72015
						154.215	-0.328184		154.215	-0.612535		154.215	-1.28994		154.215	-3.73804
						154.56	-0.328978		154.56	-0.611993		154.56	-1.29048		154.56	-3.75792
						154.905	-0.329913		154.905	-0.611455		154.905	-1.29074		154.905	-3.77993
						155.25	-0.330962		155.25	-0.610905		155.25	-1.29072		155.25	-3.804
						155.595	-0.332093		155.595	-0.610326		155.595	-1.29038		155.595	-3.82986
						155.94	-0.333273		155.94	-0.609703		155.94	-1.28972		155.94	-3.8571
						156.285	-0.334465		156.285	-0.609021		156.285	-1.28876		156.285	-3.88524
						156.63	-0.335619		156.63	-0.608274		156.63	-1.2875		156.63	-3.91378
						156.975	-0.336677		156.975	-0.607461		156.975	-1.28599		156.975	-3.9423
						157.32	-0.337566		157.32	-0.606589		157.32	-1.28424		157.32	-3.97046
						157.665	-0.338202		157.665	-0.605677		157.665	-1.28228		157.665	-3.99806
						158.01	-0.338489		158.01	-0.60475		158.01	-1.28016		158.01	-4.025
						158.355	-0.338327		158.355	-0.603842		158.355	-1.27787		158.355	-4.05132
						158.7	-0.337613		158.7	-0.602995		158.7	-1.27544		158.7	-4.07715
						159.045	-0.336245		159.045	-0.602252		159.045	-1.27286		159.045	-4.1027
						159.39	-0.334122		159.39	-0.601659		159.39	-1.27013		159.39	-4.12825
						159.735	-0.331137		159.735	-0.601262		159.735	-1.26724		159.735	-4.15415
						160.08	-0.327169		160.08	-0.601102		160.08	-1.26416		160.08	-4.18076
						160.425	-0.322069		160.425	-0.601216		160.425	-1.26087		160.425	-4.20847
						160.77	-0.315641		160.77	-0.60163		160.77	-1.25734		160.77	-4.23758
						161.115	-0.30763		161.115	-0.602359		161.115	-1.25353		161.115	-4.26835
						161.46	-0.297715		161.46	-0.6034		161.46	-1.24943		161.46	-4.3008
						161.805	-0.285512		161.805	-0.604727		161.805	-1.24498		161.805	-4.3348
						162.15	-0.270601		162.15	-0.606281		162.15	-1.24015		162.15	-4.36996
						162.495	-0.25257		162.495	-0.607965		162.495	-1.23486		162.495	-4.40571
						162.84	-0.231082		162.84	-0.609632		162.84	-1.22904		162.84	-4.44136
						163.185	-0.205958		163.185	-0.611077		163.185	-1.22258		163.185	-4.47625
						163.53	-0.177259		163.53	-0.612029		163.53	-1.21534		163.53	-4.50987
						163.875	-0.145352		163.875	-0.612144		163.875	-1.20715		163.875	-4.54196
						164.22	-0.110921		164.22	-0.611002		164.22	-1.19777		164.22	-4.57254
						164.565	-0.074934		164.565	-0.608111		164.565	-1.1869		164.565	-4.60188
						164.91	-0.038539		164.91	-0.602905		164.91	-1.17416		164.91	-4.63047
						165.255	-0.002925		165.255	-0.594756		165.255	-1.15905		165.255	-4.65881
						165.6	0.030821		165.6	-0.582981		165.6	-1.14094		165.6	-4.6874
						165.945	0.061824		165.945	-0.566865		165.945	-1.11901		165.945	-4.71656
						166.29	0.089483		166.29	-0.545687		166.29	-1.09224		166.29	-4.74647
						166.635	0.113473		166.635	-0.518773		166.635	-1.05929		166.635	-4.77714
						166.98	0.133713		166.98	-0.485561		166.98	-1.01851		166.98	-4.80845
						167.325	0.150311		167.325	-0.445706		167.325	-0.967909		167.325	-4.84026
						167.67	0.163504		167.67	-0.399195		167.67	-0.905118		167.67	-4.87238
						168.015	0.173611		168.015	-0.346476		168.015	-0.827606		168.015	-4.90471
						168.36	0.180994		168.36	-0.28854		168.36	-0.733075		168.36	-4.93716
						168.705	0.186036		168.705	-0.22693		168.705	-0.620276		168.705	-4.9697
						169.05	0.189124		169.05	-0.163625		169.05	-0.490206		169.05	-5.00235
						169.395	0.190641		169.395	-0.100806		169.395	-0.347232		169.395	-5.03511
						169.74	0.190958		169.74	-0.040567		169.74	-0.199147		169.74	-5.06794
						170.085	0.190428		170.085	0.015362		170.085	-0.055406		170.085	-5.10076
						170.43	0.189376		170.43	0.065776		170.43	0.075719		170.43	-5.13346
						170.775	0.188091		170.775	0.110042		170.775	0.189208		170.775	-5.16589
						171.12	0.186817		171.12	0.14803		171.12	0.283546		171.12	-5.19792
						171.465	0.185746		171.465	0.179997		171.465	0.359716		171.465	-5.22948
						171.81	0.185011		171.81	0.206448		171.81	0.419968		171.81	-5.26059
						172.155	0.18469		172.155	0.228019		172.155	0.466922		172.155	-5.29145
						172.5	0.184806		172.5	0.245391		172.5	0.503085		172.5	-5.32238
						172.845	0.185336		172.845	0.259229		172.845	0.530647		172.845	-5.35383
						173.19	0.186221		173.19	0.270146		173.19	0.551441		173.19	-5.38635
						173.535	0.18738		173.535	0.278689		173.535	0.566962		173.535	-5.42051
						173.88	0.188721		173.88	0.285328		173.88	0.578414		173.88	-5.45681
						174.225	0.190156		174.225	0.290462		174.225	0.586763		174.225	-5.49565
						174.57	0.191608		174.57	0.294421		174.57	0.592775		174.57	-5.53719
						174.915	0.193021		174.915	0.297473		174.915	0.597059		174.915	-5.58138
						175.26	0.194358		175.26	0.299828		175.26	0.600092		175.26	-5.62798
						175.605	0.195601		175.605	0.301652		175.605	0.602241		175.605	-5.67654
						175.95	0.196747		175.95	0.303067		175.95	0.603787		175.95	-5.72654
						176.295	0.197803		176.295	0.304161		176.295	0.604936		176.295	-5.77745
						176.64	0.198776		176.64	0.304995		176.64	0.605836		176.64	-5.82882
						176.985	0.199673		176.985	0.305607		176.985	0.60659		176.985	-5.8803
						177.33	0.200495		177.33	0.306023		177.33	0.607266		177.33	-5.93163
						177.675	0.201239		177.675	0.306256		177.675	0.607908		177.675	-5.98265
						178.02	0.2019		178.02	0.306314		178.02	0.60854		178.02	-6.03322
						178.365	0.202474		178.365	0.306205		178.365	0.609176		178.365	-6.08318
						178.71	0.202962		178.71	0.305936		178.71	0.609817		178.71	-6.13235
						179.055	0.203374		179.055	0.305518		179.055	0.610463		179.055	-6.18049
						179.4	0.203724		179.4	0.304962		179.4	0.611105		179.4	-6.22734
						179.745	0.204033		179.745	0.304287		179.745	0.611733		179.745	-6.27269
						180.09	0.204321		180.09	0.303512		180.09	0.612335		180.09	-6.31636
						180.435	0.204601		180.435	0.30266		180.435	0.612894		180.435	-6.3583
						180.78	0.204878		180.78	0.301753		180.78	0.613398		180.78	-6.39854
						181.125	0.205137		181.125	0.300816		181.125	0.61383		181.125	-6.4372
						181.47	0.205348		181.47	0.299874		181.47	0.614179		181.47	-6.47454
						181.815	0.205465		181.815	0.298949		181.815	0.614433		181.815	-6.51083
						182.16	0.205429		182.16	0.298061		182.16	0.614588		182.16	-6.54643
						182.505	0.20518		182.505	0.297228		182.505	0.614642		182.505	-6.5817
						182.85	0.204664		182.85	0.296466		182.85	0.614601		182.85	-6.61702
						183.195	0.203846		183.195	0.295787		183.195	0.614477		183.195	-6.65278
						183.54	0.202716		183.54	0.295202		183.54	0.614289		183.54	-6.68935
						183.885	0.201295		183.885	0.294717		183.885	0.614064		183.885	-6.72705
						184.23	0.199635		184.23	0.294337		184.23	0.613833		184.23	-6.76617
						184.575	0.197814		184.575	0.294062		184.575	0.61363		184.575	-6.80689
						184.92	0.195927		184.92	0.293889		184.92	0.613491		184.92	-6.84925
						185.265	0.194072		185.265	0.293812		185.265	0.613448		185.265	-6.89307
						185.61	0.192343		185.61	0.293816		185.61	0.613526		185.61	-6.93792
						185.955	0.190818		185.955	0.293886		185.955	0.613742		185.955	-6.98313
						186.3	0.189549		186.3	0.293999		186.3	0.614104		186.3	-7.02783
						186.645	0.188564		186.645	0.294126		186.645	0.614602		186.645	-7.07101
						186.99	0.187862		186.99	0.294238		186.99	0.615218		186.99	-7.11171
						187.335	0.187422		187.335	0.294302		187.335	0.615918		187.335	-7.1491
						187.68	0.187203		187.68	0.294289		187.68	0.616661		187.68	-7.18264
						188.025	0.187151		188.025	0.294171		188.025	0.617396		188.025	-7.21215
						188.37	0.187209		188.37	0.293927		188.37	0.618072		188.37	-7.23779
						188.715	0.18732		188.715	0.293542		188.715	0.618638		188.715	-7.26001
						189.06	0.187433		189.06	0.29301		189.06	0.619057		189.06	-7.27943
						189.405	0.187503		189.405	0.292335		189.405	0.619303		189.405	-7.29671
						189.75	0.187499		189.75	0.291526		189.75	0.619374		189.75	-7.31247
						190.095	0.187396		190.095	0.290599		190.095	0.619289		190.095	-7.32718
						190.44	0.18718		190.44	0.289575		190.44	0.619085		190.44	-7.34117
						190.785	0.186842		190.785	0.288477		190.785	0.618808		190.785	-7.35467
						191.13	0.186382		191.13	0.287329		191.13	0.618511		191.13	-7.36782
						191.475	0.185802		191.475	0.286154		191.475	0.618238		191.475	-7.38077
						191.82	0.185112		191.82	0.284971		191.82	0.618025		191.82	-7.39369
						192.165	0.184332		192.165	0.283798		192.165	0.617889		192.165	-7.40678
						192.51	0.183488		192.51	0.28265		192.51	0.617836		192.51	-7.42027
						192.855	0.182621		192.855	0.281537		192.855	0.617855		192.855	-7.43436
						193.2	0.18178		193.2	0.280466		193.2	0.617926		193.2	-7.44921
						193.545	0.181015		193.545	0.279441		193.545	0.618024		193.545	-7.4649
						193.89	0.180373		193.89	0.278463		193.89	0.618122		193.89	-7.48142
						194.235	0.179885		194.235	0.277531		194.235	0.618194		194.235	-7.49868
						194.58	0.179559		194.58	0.276642		194.58	0.618224		194.58	-7.51659
						194.925	0.179382		194.925	0.275797		194.925	0.618198		194.925	-7.53502
						195.27	0.179319		195.27	0.274992		195.27	0.618112		195.27	-7.55385
						195.615	0.179322		195.615	0.274229		195.615	0.617964		195.615	-7.57295
						195.96	0.179339		195.96	0.273512		195.96	0.617757		195.96	-7.59215
						196.305	0.179317		196.305	0.272846		196.305	0.617493		196.305	-7.61119
						196.65	0.179208		196.65	0.272241		196.65	0.617174		196.65	-7.62971
						196.995	0.178973		196.995	0.27171		196.995	0.616802		196.995	-7.64721
						197.34	0.178584		197.34	0.271268		197.34	0.616374		197.34	-7.66307
						197.685	0.17803		197.685	0.270934		197.685	0.615889		197.685	-7.67658
						198.03	0.177316		198.03	0.27073		198.03	0.615346		198.03	-7.68706
						198.375	0.176465		198.375	0.270678		198.375	0.614745		198.375	-7.6939
						198.72	0.175516		198.72	0.270805		198.72	0.614085		198.72	-7.69672
						199.065	0.174524		199.065	0.271135		199.065	0.61337		199.065	-7.69538
						199.41	0.173551		199.41	0.271691		199.41	0.612605		199.41	-7.6901
						199.755	0.172664		199.755	0.272492		199.755	0.611797		199.755	-7.68146
						200.1	0.171927		200.1	0.273552		200.1	0.610953		200.1	-7.67026
						200.445	0.171393		200.445	0.274873		200.445	0.610082		200.445	-7.65757
						200.79	0.171101		200.79	0.276445		200.79	0.609193		200.79	-7.64449
						201.135	0.17107		201.135	0.278246		201.135	0.608293		201.135	-7.63214
						201.48	0.171299		201.48	0.28024		201.48	0.60739		201.48	-7.62148
						201.825	0.171766		201.825	0.282374		201.825	0.60649		201.825	-7.61327
						202.17	0.172431		202.17	0.284585		202.17	0.605596		202.17	-7.60801
						202.515	0.173236		202.515	0.286801		202.515	0.604713		202.515	-7.60593
						202.86	0.174114		202.86	0.288941		202.86	0.603846		202.86	-7.60706
						203.205	0.174991		203.205	0.290924		203.205	0.603001		203.205	-7.61121
						203.55	0.175794		203.55	0.292671		203.55	0.602186		203.55	-7.61809
						203.895	0.176455		203.895	0.294108		203.895	0.601415		203.895	-7.62732
						204.24	0.176919		204.24	0.29517		204.24	0.600702		204.24	-7.63853
						204.585	0.177149		204.585	0.295806		204.585	0.600064		204.585	-7.65131
						204.93	0.177126		204.93	0.29598		204.93	0.59952		204.93	-7.66533
						205.275	0.176857		205.275	0.295671		205.275	0.599084		205.275	-7.68031
						205.62	0.176369		205.62	0.294878		205.62	0.598765		205.62	-7.69606
						205.965	0.175707		205.965	0.293616		205.965	0.598565		205.965	-7.71246
						206.31	0.174933		206.31	0.291919		206.31	0.598479		206.31	-7.72947
						206.655	0.174116		206.655	0.289836		206.655	0.598489		206.655	-7.74711
						207	0.17333		207	0.287429		207	0.598571
						207.345	0.172641		207.345	0.284771		207.345	0.598695
						207.69	0.172107		207.69	0.281941		207.69	0.598827
						208.035	0.17177		208.035	0.279023		208.035	0.598934
						208.38	0.171655		208.38	0.276099		208.38	0.598984
						208.725	0.171767		208.725	0.273246		208.725	0.598953
						209.07	0.172096		209.07	0.270534		209.07	0.598823
						209.415	0.17261		209.415	0.268022		209.415	0.59858
						209.76	0.17327		209.76	0.265757		209.76	0.59822
						210.105	0.17402		210.105	0.263773		210.105	0.597742
						210.45	0.1748		210.45	0.262091		210.45	0.597149
						210.795	0.175546		210.795	0.260718		210.795	0.596449
						211.14	0.176191		211.14	0.259649		211.14	0.595651
						211.485	0.176674		211.485	0.258868		211.485	0.59477
						211.83	0.176935		211.83	0.258349		211.83	0.593824
						212.175	0.176928		212.175	0.258056		212.175	0.592836
						212.52	0.176616		212.52	0.257946		212.52	0.591834
						212.865	0.175979		212.865	0.257971		212.865	0.590851
						213.21	0.175011		213.21	0.258079		213.21	0.589924
						213.555	0.173725		213.555	0.258218		213.555	0.589091
						213.9	0.172151		213.9	0.258341		213.9	0.588386
						214.245	0.17033		214.245	0.258408		214.245	0.587836
						214.59	0.168315		214.59	0.258391		214.59	0.587455
						214.935	0.166156		214.935	0.258276		214.935	0.587236
						215.28	0.163904		215.28	0.258061		215.28	0.587157
						215.625	0.161598		215.625	0.257758		215.625	0.587187
						215.97	0.159267		215.97	0.25739		215.97	0.587298
						216.315	0.156935		216.315	0.256991		216.315	0.587481
						216.66	0.154627		216.66	0.256605		216.66	0.587743
						217.005	0.152373		217.005	0.256285		217.005	0.588115
						217.35	0.150216		217.35	0.256087		217.35	0.588634
						217.695	0.148214		217.695	0.25607		217.695	0.58934
						218.04	0.146429		218.04	0.256292		218.04	0.590268
						218.385	0.144927		218.385	0.256798		218.385	0.591436
						218.73	0.143765		218.73	0.257624		218.73	0.592848
						219.075	0.142987		219.075	0.258789		219.075	0.594484
						219.42	0.142614		219.42	0.26029		219.42	0.596303
						219.765	0.142643		219.765	0.262109		219.765	0.598244
						220.11	0.143044		220.11	0.26421		220.11	0.600226
						220.455	0.143762		220.455	0.266545		220.455	0.602155
						220.8	0.144722		220.8	0.269058		220.8	0.60393
						221.145	0.145835		221.145	0.271694		221.145	0.605452
						221.49	0.147001		221.49	0.274401		221.49	0.606635
						221.835	0.148124		221.835	0.277138		221.835	0.60741
						222.18	0.149112		222.18	0.279874		222.18	0.607734
						222.525	0.149884		222.525	0.282592		222.525	0.607597
						222.87	0.150379		222.87	0.285286		222.87	0.607015
						223.215	0.150551		223.215	0.287959		223.215	0.606033
						223.56	0.150375		223.56	0.29062		223.56	0.604714
						223.905	0.149842		223.905	0.293281		223.905	0.603134
						224.25	0.148963		224.25	0.295951		224.25	0.601372
						224.595	0.147764		224.595	0.298638		224.595	0.599502
						224.94	0.146281		224.94	0.301344		224.94	0.597588
						225.285	0.144565		225.285	0.304066		225.285	0.595682
						225.63	0.142672		225.63	0.306791		225.63	0.593819
						225.975	0.140668		225.975	0.309502		225.975	0.592024
						226.32	0.13862		226.32	0.312175		226.32	0.590309
						226.665	0.136594		226.665	0.314781		226.665	0.588684
						227.01	0.134656		227.01	0.317288		227.01	0.587153
						227.355	0.13286		227.355	0.319665		227.355	0.585725
						227.7	0.131254		227.7	0.321882		227.7	0.584413
						228.045	0.129867		228.045	0.323911		228.045	0.583236
						228.39	0.128716		228.39	0.325728		228.39	0.582216
						228.735	0.127801		228.735	0.327315		228.735	0.58138
						229.08	0.127108		229.08	0.328659		229.08	0.580754
						229.425	0.126615		229.425	0.329751		229.425	0.580364
						229.77	0.126294		229.77	0.33059		229.77	0.580231
						230.115	0.126117		230.115	0.331179		230.115	0.580366
						230.46	0.126063		230.46	0.331525		230.46	0.580775
						230.805	0.126118		230.805	0.331637		230.805	0.581454
						231.15	0.126283		231.15	0.331529		231.15	0.582392
						231.495	0.126567		231.495	0.331214		231.495	0.583568
						231.84	0.126987		231.84	0.330711		231.84	0.58496
						232.185	0.127569		232.185	0.330035		232.185	0.586536
						232.53	0.128336		232.53	0.329207		232.53	0.588266
						232.875	0.129311		232.875	0.328247		232.875	0.590116
						233.22	0.130508		233.22	0.327176		233.22	0.592055
						233.565	0.131934		233.565	0.326016		233.565	0.594054
						233.91	0.133581		233.91	0.324787		233.91	0.596087
						234.255	0.135433		234.255	0.323506		234.255	0.598134
						234.6	0.137461		234.6	0.322189		234.6	0.600181
						234.945	0.139626		234.945	0.320849		234.945	0.602218
						235.29	0.141883		235.29	0.319495		235.29	0.604238
						235.635	0.144178		235.635	0.318133		235.635	0.606241
						235.98	0.146457		235.98	0.31677		235.98	0.608227
						236.325	0.148662		236.325	0.315409		236.325	0.610199
						236.67	0.150742		236.67	0.314054		236.67	0.612162
						237.015	0.152647		237.015	0.312712		237.015	0.614118
						237.36	0.15434		237.36	0.311385		237.36	0.616069
						237.705	0.155794		237.705	0.31008		237.705	0.618014
						238.05	0.157		238.05	0.308803		238.05	0.619945
						238.395	0.157964		238.395	0.307559		238.395	0.621849
						238.74	0.15871		238.74	0.306356		238.74	0.623703
						239.085	0.159278		239.085	0.305201		239.085	0.625478
						239.43	0.15972		239.43	0.3041		239.43	0.627133
						239.775	0.160095		239.775	0.303059		239.775	0.628622
						240.12	0.160462		240.12	0.302082		240.12	0.629894
						240.465	0.160876		240.465	0.301169		240.465	0.630897
						240.81	0.161379		240.81	0.300317		240.81	0.631581
						241.155	0.161994		241.155	0.299516		241.155	0.631906
						241.5	0.162725		241.5	0.298753		241.5	0.631842
						241.845	0.16355		241.845	0.298007		241.845	0.631378
						242.19	0.164429		242.19	0.297255		242.19	0.630521
						242.535	0.165304		242.535	0.296475		242.535	0.629299
						242.88	0.166105		242.88	0.295643		242.88	0.627762
						243.225	0.166765		243.225	0.294741		243.225	0.625979
						243.57	0.16722		243.57	0.293758		243.57	0.624034
						243.915	0.167423		243.915	0.292692		243.915	0.622019
						244.26	0.167344		244.26	0.291549		244.26	0.620028
						244.605	0.16698		244.605	0.290346		244.605	0.618149
						244.95	0.166346		244.95	0.289107		244.95	0.616454
						245.295	0.165483		245.295	0.287863		245.295	0.614996
						245.64	0.164448		245.64	0.286649		245.64	0.613802
						245.985	0.163309		245.985	0.285499		245.985	0.612875
						246.33	0.162144		246.33	0.284449		246.33	0.612197
						246.675	0.161028		246.675	0.283528		246.675	0.611733
						247.02	0.160036		247.02	0.282761		247.02	0.611437
						247.365	0.159231		247.365	0.28217		247.365	0.611265
						247.71	0.158664		247.71	0.281768		247.71	0.611176
						248.055	0.158372		248.055	0.281565		248.055	0.61114

## Sheet: Fig4
	b) Membrane - orange			b) Membrane - blue			b) Membrane - yellow
	time (s)	z (μm)		time (s)	z (μm)		time (s)	z (μm)
	0	5.49125		0	4.05853		0	3.52242
	0.00185699	5.47269		0.00185699	4.16718		0.00185699	3.57128
	0.00371398	5.63675		0.00371398	4.29837		0.00371398	3.72515
	0.00557097	5.8357		0.00557097	4.36044		0.00557097	3.80326
	0.00742796	5.81361		0.00742796	4.42033		0.00742796	3.79843
	0.00928495	5.76996		0.00928495	4.49454		0.00928495	3.85025
	0.0111419	5.90568		0.0111419	4.56848		0.0111419	3.94139
	0.0129989	6.06542		0.0129989	4.63768		0.0129989	3.99041
	0.0148559	6.05323		0.0148559	4.70716		0.0148559	4.00447
	0.0167129	6.03541		0.0167129	4.75333		0.0167129	4.05792
	0.0185699	6.12001		0.0185699	4.80373		0.0185699	4.12847
	0.0204269	6.2168		0.0204269	4.86692		0.0204269	4.13821
	0.0222839	6.22912		0.0222839	4.91536		0.0222839	4.13451
	0.0241409	6.24251		0.0241409	4.94087		0.0241409	4.1527
	0.0259979	6.2655		0.0259979	4.97987		0.0259979	4.17337
	0.0278548	6.28748		0.0278548	5.01578		0.0278548	4.19786
	0.0297118	6.29065		0.0297118	5.04324		0.0297118	4.22652
	0.0315688	6.29552		0.0315688	5.03849		0.0315688	4.23488
	0.0334258	6.32203		0.0334258	5.03404		0.0334258	4.24023
	0.0352828	6.34745		0.0352828	5.03813		0.0352828	4.23185
	0.0371398	6.35159		0.0371398	5.0418		0.0371398	4.22501
	0.0389968	6.35685		0.0389968	5.04908		0.0389968	4.23838
	0.0408538	6.34157		0.0408538	5.05326		0.0408538	4.25393
	0.0427108	6.32337		0.0427108	5.05373		0.0427108	4.27484
	0.0445678	6.32644		0.0445678	5.05417		0.0445678	4.29173
	0.0464247	6.32784		0.0464247	5.05194		0.0464247	4.2944
	0.0482817	6.33277		0.0482817	5.05072		0.0482817	4.295
	0.0501387	6.34088		0.0501387	5.03943		0.0501387	4.27939
	0.0519957	6.33871		0.0519957	5.03202		0.0519957	4.26625
	0.0538527	6.33288		0.0538527	5.01929		0.0538527	4.24784
	0.0557097	6.27502		0.0557097	4.99986		0.0557097	4.22709
	0.0575667	6.21955		0.0575667	4.95378		0.0575667	4.20751
	0.0594237	6.2011		0.0594237	4.90441		0.0594237	4.19072
	0.0612807	6.18384		0.0612807	4.87016		0.0612807	4.14032
	0.0631377	6.07604		0.0631377	4.82662		0.0631377	4.07983
	0.0649946	5.97421		0.0649946	4.73761		0.0649946	4.05706
	0.0668516	5.98822		0.0668516	4.66207		0.0668516	4.05233
	0.0687086	6.01194		0.0687086	4.57634		0.0687086	3.96909
	0.0705656	5.82595		0.0705656	4.48686		0.0705656	3.83831
	0.0724226	5.64755		0.0724226	4.40538		0.0724226	3.76091
	0.0742796	5.67324		0.0742796	4.32913		0.0742796	3.74166
	0.0761366	5.69911		0.0761366	4.22255		0.0761366	3.68065
	0.0779936	5.51315		0.0779936	4.09731		0.0779936	3.51197
	0.0798506	5.26126		0.0798506	4.03966		0.0798506	3.41088
	0.0817076	5.15191		0.0817076	4.011		0.0817076	3.4436
	0.0835645	5.06813		0.0835645	3.90706		0.0835645	3.43607
	0.0854215	4.91177		0.0854215	3.73049		0.0854215	3.25546
	0.0872785	4.70656		0.0872785	3.65667		0.0872785	3.07299
	0.0891355	4.52475		0.0891355	3.69638		0.0891355	3.05964
	0.0909925	4.35352		0.0909925	3.64504		0.0909925	3.02988
	0.0928495	4.17509		0.0928495	3.47078		0.0928495	2.8332
	0.0947065	4.08668		0.0947065	3.37079		0.0947065	2.59726
	0.0965635	4.02859		0.0965635	3.38531		0.0965635	2.47126
	0.0984205	3.91386		0.0984205	3.35461		0.0984205	2.36768
	0.100277	3.728		0.100277	3.23458		0.100277	2.3018
	0.102134	3.65203		0.102134	3.13515		0.102134	2.21114
	0.103991	3.68105		0.103991	3.08538		0.103991	2.05054
	0.105848	3.63315		0.105848	3.01112		0.105848	1.91357
	0.107705	3.4979		0.107705	2.91452		0.107705	1.86772
	0.109562	3.42538		0.109562	2.80643		0.109562	1.89971
	0.111419	3.45873		0.111419	2.73631		0.111419	1.87619
	0.113276	3.45931		0.113276	2.65165		0.113276	1.77212
	0.115133	3.37687		0.115133	2.59014		0.115133	1.74104
	0.11699	3.31708		0.11699	2.54362		0.11699	1.77882
	0.118847	3.32496		0.118847	2.50214		0.118847	1.7542
	0.120704	3.31841		0.120704	2.46316		0.120704	1.706
	0.122561	3.31671		0.122561	2.47994		0.122561	1.67914
	0.124418	3.31067		0.124418	2.50379		0.124418	1.65992
	0.126275	3.3216		0.126275	2.51926		0.126275	1.65178
	0.128132	3.33042		0.128132	2.54089		0.128132	1.6816
	0.129989	3.35264		0.129989	2.53533		0.129989	1.70269
	0.131846	3.36692		0.131846	2.51906		0.131846	1.68399
	0.133703	3.34761		0.133703	2.59621		0.133703	1.71474
	0.13556	3.34699		0.13556	2.68791		0.13556	1.80063
	0.137417	3.44456		0.137417	2.75089		0.137417	1.80618
	0.139274	3.49454		0.139274	2.80749		0.139274	1.75694
	0.141131	3.45092		0.141131	2.88922		0.141131	1.79706
	0.142988	3.47658		0.142988	2.96097		0.142988	1.94512
	0.144845	3.62891		0.144845	3.07286		0.144845	2.00825
	0.146702	3.69033		0.146702	3.16433		0.146702	2.05938
	0.148559	3.66905		0.148559	3.17534		0.148559	2.18241
	0.150416	3.76295		0.150416	3.20722		0.150416	2.30339
	0.152273	3.92427		0.152273	3.34949		0.152273	2.44609
	0.15413	4.01883		0.15413	3.43062		0.15413	2.59713
	0.155987	4.05559		0.155987	3.41125		0.155987	2.68528
	0.157844	4.20197		0.157844	3.46671		0.157844	2.75798
	0.159701	4.37789		0.159701	3.63664		0.159701	3.00469
	0.161558	4.54605		0.161558	3.72129		0.161558	3.1875
	0.163415	4.70933		0.163415	3.68545		0.163415	3.1862
	0.165272	4.83101		0.165272	3.75795		0.165272	3.21456
	0.167129	4.99757		0.167129	3.92778		0.167129	3.37572
	0.168986	5.233		0.168986	3.9892		0.168986	3.47074
	0.170843	5.35044		0.170843	3.98106		0.170843	3.43433
	0.1727	5.36226		0.1727	4.06822		0.1727	3.47394
	0.174557	5.52673		0.174557	4.194		0.174557	3.63423
	0.176414	5.72668		0.176414	4.26255		0.176414	3.72561
	0.178271	5.72254		0.178271	4.31979		0.178271	3.71326
	0.180128	5.67632		0.180128	4.40663		0.180128	3.76938
	0.181985	5.81662		0.181985	4.4951		0.181985	3.88618
	0.183842	5.98341		0.183842	4.58305		0.183842	3.94851
	0.185699	5.96485		0.185699	4.66875		0.185699	3.95918
	0.187556	5.93989		0.187556	4.70759		0.187556	4.01378
	0.189413	6.06002		0.189413	4.7543		0.189413	4.08795
	0.19127	6.20035		0.19127	4.82766		0.19127	4.11684
	0.193127	6.21309		0.193127	4.89303		0.193127	4.13713
	0.194984	6.22646		0.194984	4.93223		0.194984	4.17438
	0.196841	6.26396		0.196841	4.97952		0.196841	4.21823
	0.198698	6.30073		0.198698	5.0097		0.198698	4.22854
	0.200555	6.30711		0.200555	5.02242		0.200555	4.23316
	0.202412	6.31521		0.202412	5.02428		0.202412	4.23773
	0.204269	6.3266		0.204269	5.03204		0.204269	4.24534
	0.206126	6.33531		0.206126	5.03679		0.206126	4.25134
	0.207983	6.32282		0.207983	5.04101		0.207983	4.25574
	0.20984	6.31343		0.20984	5.04651		0.20984	4.25787
	0.211697	6.32939		0.211697	5.05604		0.211697	4.25696
	0.213554	6.34347		0.213554	5.06127		0.213554	4.25735
	0.215411	6.34818		0.215411	5.06098		0.215411	4.26309
	0.217268	6.34826		0.217268	5.06004		0.217268	4.26487
	0.219125	6.3383		0.219125	5.05461		0.219125	4.2615
	0.220982	6.3311		0.220982	5.04441		0.220982	4.26672
	0.222839	6.32879		0.222839	5.04362		0.222839	4.2731
	0.224696	6.32688		0.224696	5.029		0.224696	4.2639
	0.226553	6.29094		0.226553	5.00784		0.226553	4.25997
	0.22841	6.25593		0.22841	4.97577		0.22841	4.24467
	0.230267	6.24297		0.230267	4.95011		0.230267	4.22553
	0.232124	6.22842		0.232124	4.92667		0.232124	4.18465
	0.233981	6.14954		0.233981	4.88624		0.233981	4.13522
	0.235838	6.07285		0.235838	4.80166		0.235838	4.1045
	0.237695	6.07418		0.237695	4.72648		0.237695	4.0877
	0.239552	6.08482		0.239552	4.66345		0.239552	4.02243
	0.241409	5.90797		0.241409	4.59762		0.241409	3.91975
	0.243266	5.75017		0.243266	4.51722		0.243266	3.85122
	0.245123	5.78531		0.245123	4.43792		0.245123	3.82225
	0.24698	5.80847		0.24698	4.32398		0.24698	3.75483
	0.248837	5.62276		0.248837	4.2078		0.248837	3.60399
	0.250694	5.3973		0.250694	4.14524		0.250694	3.52712
	0.252551	5.34865		0.252551	4.0983		0.252551	3.5697
	0.254408	5.33834		0.254408	3.99025		0.254408	3.54897
	0.256265	5.18095		0.256265	3.82599		0.256265	3.35881
	0.258122	4.9238		0.258122	3.76232		0.258122	3.19472
	0.259979	4.72403		0.259979	3.79491		0.259979	3.19214
	0.261836	4.54008		0.261836	3.7377		0.261836	3.16767
	0.263693	4.3501		0.263693	3.56168		0.263693	2.99121
	0.26555	4.2273		0.26555	3.47198		0.26555	2.77625
	0.267407	4.12304		0.267407	3.50561		0.267407	2.69248
	0.269264	3.99741		0.269264	3.47648		0.269264	2.61205
	0.271121	3.81193		0.271121	3.32752		0.271121	2.47003
	0.272977	3.73594		0.272977	3.20762		0.272977	2.30148
	0.274834	3.75941		0.274834	3.17313		0.274834	2.14439
	0.276691	3.7007		0.276691	3.11919		0.276691	2.01482
	0.278548	3.55263		0.278548	3.0218		0.278548	1.96798
	0.280405	3.48524		0.280405	2.91299		0.280405	1.97275
	0.282262	3.51951		0.282262	2.8397		0.282262	1.9017
	0.284119	3.50956		0.284119	2.75612		0.284119	1.77417
	0.285976	3.42626		0.285976	2.71398		0.285976	1.7271
	0.287833	3.37814		0.287833	2.67033		0.287833	1.76176
	0.28969	3.39577		0.28969	2.58392		0.28969	1.74602
	0.291547	3.38076		0.291547	2.49967		0.291547	1.68964
	0.293404	3.34583		0.293404	2.47929		0.293404	1.66917
	0.295261	3.3215		0.295261	2.48487		0.295261	1.67582
	0.297118	3.32709		0.297118	2.49358		0.297118	1.66404
	0.298975	3.33623		0.298975	2.49205		0.298975	1.67903
	0.300832	3.35793		0.300832	2.49037		0.300832	1.709
	0.302689	3.36623		0.302689	2.47859		0.302689	1.71298
	0.304546	3.35626		0.304546	2.52188		0.304546	1.74547
	0.306403	3.35461		0.306403	2.5821		0.306403	1.81077
	0.30826	3.4317		0.30826	2.63619		0.30826	1.80363
	0.310117	3.4738		0.310117	2.69008		0.310117	1.7541
	0.311974	3.43747		0.311974	2.79166		0.311974	1.8051
	0.313831	3.45618		0.313831	2.88288		0.313831	1.94221
	0.315688	3.57912		0.315688	2.95884		0.315688	1.98211
	0.317545	3.63687		0.317545	3.02706		0.317545	1.99677
	0.319402	3.60845		0.319402	3.08802		0.319402	2.08899
	0.321259	3.67416		0.321259	3.15379		0.321259	2.19328
	0.323116	3.83699		0.323116	3.30484		0.323116	2.28798
	0.324973	3.91665		0.324973	3.39176		0.324973	2.40194
	0.32683	3.91495		0.32683	3.34943		0.32683	2.52406
	0.328687	4.0504		0.328687	3.37026		0.328687	2.62814
	0.330544	4.24008		0.330544	3.53514		0.330544	2.89015
	0.332401	4.37397		0.332401	3.61981		0.332401	3.10358
	0.334258	4.4997		0.334258	3.57916		0.334258	3.10193
	0.336115	4.65265		0.336115	3.64794		0.336115	3.11131
	0.337972	4.82587		0.337972	3.83365		0.337972	3.28264
	0.339829	5.07121		0.339829	3.9103		0.339829	3.39387
	0.341686	5.23166		0.341686	3.90861		0.341686	3.36137
	0.343543	5.26485		0.343543	3.9959		0.343543	3.39871
	0.3454	5.4239		0.3454	4.11347		0.3454	3.57133
	0.347257	5.62691		0.347257	4.18894		0.347257	3.67049
	0.349114	5.63409		0.349114	4.24451		0.349114	3.64576
	0.350971	5.58698		0.350971	4.34759		0.350971	3.6918
	0.352828	5.74318		0.352828	4.45854		0.352828	3.82319
	0.354685	5.92392		0.354685	4.52882		0.354685	3.88715
	0.356542	5.91097		0.356542	4.59974		0.356542	3.88897
	0.358399	5.88361		0.358399	4.67015		0.358399	3.95563
	0.360256	5.97998		0.360256	4.7439		0.360256	4.04438
	0.362113	6.10415		0.362113	4.81662		0.362113	4.0823
	0.36397	6.11821		0.36397	4.8797		0.36397	4.10601
	0.365827	6.13134		0.365827	4.89776		0.365827	4.14241
	0.367684	6.20543		0.367684	4.93069		0.367684	4.18353
	0.369541	6.28185		0.369541	4.9764		0.369541	4.20582
	0.371398	6.27858		0.371398	5.00607		0.371398	4.22245
	0.373255	6.27753		0.373255	5.01388		0.373255	4.23887
	0.375112	6.30501		0.375112	5.02547		0.375112	4.26353
	0.376969	6.33029		0.376969	5.04937		0.376969	4.27082
	0.378826	6.33758		0.378826	5.07184		0.378826	4.2721
	0.380683	6.34478		0.380683	5.0777		0.380683	4.28157
	0.38254	6.34721		0.38254	5.08235		0.38254	4.28302
	0.384397	6.34627		0.384397	5.08897		0.384397	4.28475
	0.386254	6.33855		0.386254	5.0948		0.386254	4.29551
	0.388111	6.33402		0.388111	5.09505		0.388111	4.30228
	0.389968	6.34457		0.389968	5.09463		0.389968	4.3111
	0.391825	6.35852		0.391825	5.07148		0.391825	4.30261
	0.393682	6.35467		0.393682	5.04823		0.393682	4.29178
	0.395539	6.3466		0.395539	5.03516		0.395539	4.27908
	0.397396	6.31707		0.397396	5.01667		0.397396	4.26622
	0.399253	6.2879		0.399253	5.0055		0.399253	4.25826
	0.40111	6.30791		0.40111	5.00261		0.40111	4.25018
	0.402967	6.32361		0.402967	4.98958		0.402967	4.21183
	0.404824	6.24468		0.404824	4.96576		0.404824	4.16482
	0.406681	6.16943		0.406681	4.897		0.406681	4.13636
	0.408538	6.14561		0.408538	4.83488		0.408538	4.11531
	0.410395	6.12741		0.410395	4.77739		0.410395	4.06258
	0.412252	5.97181		0.412252	4.71216		0.412252	3.99316
	0.414109	5.83085		0.414109	4.62916		0.414109	3.95501
	0.415966	5.86706		0.415966	4.54954		0.415966	3.94438
	0.417823	5.90832		0.417823	4.46211		0.417823	3.87227
	0.41968	5.72797		0.41968	4.37543		0.41968	3.73138
	0.421537	5.52983		0.421537	4.30101		0.421537	3.6563
	0.423394	5.52167		0.423394	4.23476		0.423394	3.66079
	0.425251	5.51514		0.425251	4.11039		0.425251	3.6048
	0.427108	5.33793		0.427108	3.94642		0.427108	3.40659
	0.428965	5.07369		0.428965	3.87159		0.428965	3.25719
	0.430822	4.89527		0.430822	3.8569		0.430822	3.28607
	0.432679	4.75838		0.432679	3.77093		0.432679	3.29337
	0.434536	4.6024		0.434536	3.59927		0.434536	3.11633
	0.436393	4.43747		0.436393	3.52959		0.436393	2.90998
	0.43825	4.28143		0.43825	3.57153		0.43825	2.84254
	0.440107	4.11782		0.440107	3.53563		0.440107	2.76068
	0.441964	3.92518		0.441964	3.36905		0.441964	2.5945
	0.443821	3.85581		0.443821	3.25107		0.443821	2.40602
	0.445678	3.84873		0.445678	3.2507		0.445678	2.26872
	0.447535	3.76736		0.447535	3.21422		0.447535	2.14224
	0.449392	3.60245		0.449392	3.11097		0.449392	2.05924
	0.451249	3.52675		0.451249	3.00342		0.451249	1.99301
	0.453106	3.56126		0.453106	2.94057		0.453106	1.88705
	0.454962	3.53803		0.454962	2.87034		0.454962	1.79161
	0.456819	3.43586		0.456819	2.79155		0.456819	1.77731
	0.458676	3.38626		0.458676	2.70657		0.458676	1.81383
	0.460533	3.41923		0.460533	2.60899		0.460533	1.79429
	0.46239	3.42273		0.46239	2.50469		0.46239	1.73831
	0.464247	3.38029		0.464247	2.49371		0.464247	1.72911
	0.466104	3.33578		0.466104	2.49386		0.466104	1.74675
	0.467961	3.33586		0.467961	2.48068		0.467961	1.73329
	0.469818	3.32953		0.469818	2.46391		0.469818	1.68716
	0.471675	3.3293		0.471675	2.43881		0.471675	1.64295
	0.473532	3.3363		0.473532	2.41867		0.473532	1.62223
	0.475389	3.33244		0.475389	2.454		0.475389	1.62668
	0.477246	3.32985		0.477246	2.50822		0.477246	1.69819
	0.479103	3.40896		0.479103	2.553		0.479103	1.74239
	0.48096	3.44848		0.48096	2.59768		0.48096	1.71224
	0.482817	3.42819		0.482817	2.69574		0.482817	1.74531
	0.484674	3.45927		0.484674	2.78871		0.484674	1.87683
	0.486531	3.56921		0.486531	2.86912		0.486531	1.90062
	0.488388	3.62227		0.488388	2.93957		0.488388	1.889
	0.490245	3.58166		0.490245	2.98562		0.490245	1.97058
	0.492102	3.62126		0.492102	3.03161		0.492102	2.0594
	0.493959	3.76782		0.493959	3.15538		0.493959	2.12659
	0.495816	3.83906		0.495816	3.2458		0.495816	2.215
	0.497673	3.83484		0.497673	3.24676		0.497673	2.35586
	0.49953	3.95928		0.49953	3.29235		0.49953	2.48791
	0.501387	4.14155		0.501387	3.47114		0.501387	2.71482
	0.503244	4.25808		0.503244	3.55578		0.503244	2.92322
	0.505101	4.35501		0.505101	3.51533		0.505101	2.92606
	0.506958	4.51064		0.506958	3.5747		0.506958	2.93418
	0.508815	4.67488		0.508815	3.74666		0.508815	3.1363
	0.510672	4.89204		0.510672	3.83208		0.510672	3.28533
	0.512529	5.062		0.512529	3.82135		0.512529	3.26409
	0.514386	5.12735		0.514386	3.90201		0.514386	3.28001
	0.516243	5.29951		0.516243	4.0338		0.516243	3.44469
	0.5181	5.52267		0.5181	4.1011		0.5181	3.55182
	0.519957	5.57894		0.519957	4.13766		0.519957	3.53434
	0.521814	5.55255		0.521814	4.24255		0.521814	3.60083
	0.523671	5.71294		0.523671	4.3628		0.523671	3.76055
	0.525528	5.90644		0.525528	4.43272		0.525528	3.83396
	0.527385	5.89151		0.527385	4.49952		0.527385	3.8289
	0.529242	5.86531		0.529242	4.56271		0.529242	3.88179
	0.531099	6.00128		0.531099	4.6293		0.531099	3.97102
	0.532956	6.16207		0.532956	4.71259		0.532956	4.0204
	0.534813	6.15261		0.534813	4.78733		0.534813	4.03936
	0.53667	6.14014		0.53667	4.83322		0.53667	4.09593
	0.538527	6.21962		0.538527	4.8854		0.538527	4.1646
	0.540384	6.30307		0.540384	4.92348		0.540384	4.19626
	0.542241	6.31116		0.542241	4.9552		0.542241	4.2206
	0.544098	6.32308		0.544098	4.96311		0.544098	4.23795
	0.545955	6.35305		0.545955	4.97748		0.545955	4.25306
	0.547812	6.37828		0.547812	5.01493		0.547812	4.25922
	0.549669	6.3961		0.549669	5.04331		0.549669	4.26899
	0.551526	6.4156		0.551526	5.03982		0.551526	4.2708
	0.553383	6.4314		0.553383	5.04522		0.553383	4.2732
	0.55524	6.44602		0.55524	5.04249		0.55524	4.27164
	0.557097	6.44279		0.557097	5.03156		0.557097	4.27069
	0.558954	6.4421		0.558954	5.03148		0.558954	4.27882
	0.560811	6.44807		0.560811	5.02863		0.560811	4.28878
	0.562668	6.45238		0.562668	5.02858		0.562668	4.29989
	0.564525	6.44538		0.564525	5.03575		0.564525	4.30653
	0.566382	6.43277		0.566382	5.03744		0.566382	4.29608
	0.568239	6.41094		0.568239	5.03466		0.568239	4.28457
	0.570096	6.39387		0.570096	5.02129		0.570096	4.28034
	0.571953	6.37248		0.571953	5.00737		0.571953	4.28032
	0.57381	6.34652		0.57381	4.99736		0.57381	4.25499
	0.575667	6.29511		0.575667	4.97812		0.575667	4.22819
	0.577524	6.24723		0.577524	4.9206		0.577524	4.2034
	0.579381	6.25307		0.579381	4.87565		0.579381	4.1787
	0.581238	6.25563		0.581238	4.83792		0.581238	4.13628
	0.583095	6.10775		0.583095	4.7848		0.583095	4.07948
	0.584952	5.97332		0.584952	4.70022		0.584952	4.0425
	0.586809	5.98787		0.586809	4.62304		0.586809	4.02667
	0.588666	6.00622		0.588666	4.52994		0.588666	3.95359
	0.590523	5.80647		0.590523	4.43766		0.590523	3.82694
	0.59238	5.61935		0.59238	4.34809		0.59238	3.76347
	0.594237	5.64763		0.594237	4.26354		0.594237	3.76295
	0.596094	5.67801		0.596094	4.15815		0.596094	3.69607
	0.597951	5.50537		0.597951	4.02662		0.597951	3.49608
	0.599808	5.24343		0.599808	3.97468		0.599808	3.3504
	0.601665	5.10044		0.601665	3.96651		0.601665	3.3563
	0.603522	4.99288		0.603522	3.86693		0.603522	3.33507
	0.605379	4.83082		0.605379	3.68086		0.605379	3.1589
	0.607236	4.63062		0.607236	3.59954		0.607236	2.96937
	0.609093	4.44847		0.609093	3.6329		0.609093	2.96228
	0.61095	4.28342		0.61095	3.58528		0.61095	2.9443
	0.612807	4.10546		0.612807	3.41307		0.612807	2.73384
	0.614664	4.03249		0.614664	3.29687		0.614664	2.47693
	0.616521	3.99197		0.616521	3.31378		0.616521	2.3431
	0.618378	3.86902		0.618378	3.29822		0.618378	2.25106
	0.620235	3.69062		0.620235	3.18373		0.620235	2.14853
	0.622092	3.6278		0.622092	3.07249		0.622092	2.06092
	0.623949	3.65819		0.623949	2.99782		0.623949	1.95691
	0.625806	3.6312		0.625806	2.90789		0.625806	1.83916
	0.627663	3.51034		0.627663	2.84007		0.627663	1.81542
	0.62952	3.44082		0.62952	2.76531		0.62952	1.83617
	0.631377	3.46397		0.631377	2.67711		0.631377	1.78434
	0.633234	3.44615		0.633234	2.57745		0.633234	1.71388
	0.635091	3.3805		0.635091	2.54274		0.635091	1.69407
	0.636947	3.33017		0.636947	2.52063		0.636947	1.72912
	0.638804	3.34653		0.638804	2.45539		0.638804	1.73368
	0.640661	3.35936		0.640661	2.39684		0.640661	1.69756
	0.642518	3.36015		0.642518	2.39289		0.642518	1.67272
	0.644375	3.35892		0.644375	2.40165		0.644375	1.65495
	0.646232	3.35093		0.646232	2.4726		0.646232	1.63842
	0.648089	3.34222		0.648089	2.54615		0.648089	1.6712
	0.649946	3.37838		0.649946	2.54732		0.649946	1.69299
	0.651803	3.39709		0.651803	2.53717		0.651803	1.68598
	0.65366	3.38993		0.65366	2.60874		0.65366	1.73304
	0.655517	3.41348		0.655517	2.69403		0.655517	1.85774
	0.657374	3.51956		0.657374	2.79048		0.657374	1.92358
	0.659231	3.58462		0.659231	2.8772		0.659231	1.92105
	0.661088	3.56332		0.661088	2.96727		0.661088	1.97263
	0.662945	3.61267		0.662945	3.04962		0.662945	2.04097
	0.664802	3.75318		0.664802	3.16167		0.664802	2.04905
	0.666659	3.79729		0.666659	3.24386		0.666659	2.087
	0.668516	3.76538		0.668516	3.24733		0.668516	2.18627
	0.670373	3.87364		0.670373	3.28315		0.670373	2.29164
	0.67223	4.0535		0.67223	3.44182		0.67223	2.50019
	0.674087	4.16684		0.674087	3.51832		0.674087	2.7178
	0.675944	4.24498		0.675944	3.47168		0.675944	2.77769
	0.677801	4.40262		0.677801	3.52025		0.677801	2.82215
	0.679658	4.5716		0.679658	3.68469		0.679658	3.0228
	0.681515	4.77021		0.681515	3.75984		0.681515	3.17268
	0.683372	4.94816		0.683372	3.73699		0.683372	3.1688
	0.685229	5.02852		0.685229	3.81914		0.685229	3.19507
	0.687086	5.19032		0.687086	3.97178		0.687086	3.38053
	0.688943	5.41338		0.688943	4.03631		0.688943	3.50359
	0.6908	5.47232		0.6908	4.05378		0.6908	3.46971
	0.692657	5.44719		0.692657	4.14891		0.692657	3.51413
	0.694514	5.61462		0.694514	4.26583		0.694514	3.68096
	0.696371	5.81223		0.696371	4.34518		0.696371	3.79023
	0.698228	5.80235		0.698228	4.41749		0.698228	3.8062
	0.700085	5.77014		0.700085	4.4906		0.700085	3.86066
	0.701942	5.913		0.701942	4.56545		0.701942	3.96103
	0.703799	6.08982		0.703799	4.64294		0.703799	3.99722
	0.705656	6.08661		0.705656	4.71795		0.705656	3.99834
	0.707513	6.07889		0.707513	4.76568		0.707513	4.05014
	0.70937	6.18509		0.70937	4.82338		0.70937	4.10593
	0.711227	6.30001		0.711227	4.89486		0.711227	4.14955
	0.713084	6.2882		0.713084	4.95218		0.713084	4.19074
	0.714941	6.27901		0.714941	4.96696		0.714941	4.22716
	0.716798	6.30902		0.716798	4.98969		0.716798	4.26804
	0.718655	6.33354		0.718655	4.99925		0.718655	4.26833
	0.720512	6.35414		0.720512	4.99306		0.720512	4.26748
	0.722369	6.37647		0.722369	5.00055		0.722369	4.28374
	0.724226	6.38641		0.724226	5.01812		0.724226	4.29974
	0.726083	6.39729		0.726083	5.01963		0.726083	4.31386
	0.72794	6.40284		0.72794	5.02154		0.72794	4.32685
	0.729797	6.40829		0.729797	5.01973		0.729797	4.31727
	0.731654	6.42059		0.731654	5.01343		0.731654	4.30623
	0.733511	6.43103		0.733511	5.0214		0.733511	4.30451
	0.735368	6.42963		0.735368	5.0271		0.735368	4.30461
	0.737225	6.43118		0.737225	5.01882		0.737225	4.30084
	0.739082	6.41351		0.739082	5.01281		0.739082	4.29839
	0.740939	6.39629		0.740939	5.01552		0.740939	4.28817
	0.742796	6.3704		0.742796	5.02028		0.742796	4.27542
	0.744653	6.33924		0.744653	5.02086		0.744653	4.25402
	0.74651	6.32031		0.74651	5.01545		0.74651	4.23284
	0.748367	6.30394		0.748367	4.97371		0.748367	4.2193
	0.750224	6.30152		0.750224	4.93914		0.750224	4.20774
	0.752081	6.29318		0.752081	4.90174		0.752081	4.17409
	0.753938	6.1824		0.753938	4.84753		0.753938	4.12734
	0.755795	6.07704		0.755795	4.76703		0.755795	4.08328
	0.757652	6.08508		0.757652	4.69808		0.757652	4.05511
	0.759509	6.102		0.759509	4.63511		0.759509	3.98877
	0.761366	5.89793		0.761366	4.56791		0.761366	3.88177
	0.763223	5.72614		0.763223	4.49119		0.763223	3.82037
	0.76508	5.77123		0.76508	4.4168		0.76508	3.80865
	0.766937	5.80222		0.766937	4.30169		0.766937	3.73184
	0.768794	5.61763		0.768794	4.17171		0.768794	3.54967
	0.770651	5.37296		0.770651	4.09669		0.770651	3.43429
	0.772508	5.29576		0.772508	4.05002		0.772508	3.44544
	0.774365	5.25128		0.774365	3.94751		0.774365	3.42563
	0.776222	5.07852		0.776222	3.78752		0.776222	3.2471
	0.778079	4.83928		0.778079	3.7205		0.778079	3.07411
	0.779936	4.64585		0.779936	3.73859		0.779936	3.05821
	0.781793	4.47574		0.781793	3.67472		0.781793	3.02546
	0.78365	4.30408		0.78365	3.49094		0.78365	2.84198
	0.785507	4.20732		0.785507	3.38362		0.785507	2.61202
	0.787364	4.12917		0.787364	3.40572		0.787364	2.50178
	0.789221	4.00533		0.789221	3.37442		0.789221	2.42217
	0.791078	3.82999		0.791078	3.23571		0.791078	2.2902
	0.792935	3.7654		0.792935	3.11849		0.792935	2.14462
	0.794792	3.77871		0.794792	3.08701		0.794792	2.01599
	0.796649	3.71932		0.796649	3.04088		0.796649	1.93931
	0.798506	3.57409		0.798506	2.96239		0.798506	1.92142
	0.800363	3.49733		0.800363	2.87524		0.800363	1.90187
	0.80222	3.51642		0.80222	2.80016		0.80222	1.84907
	0.804077	3.49563		0.804077	2.71402		0.804077	1.74178
	0.805934	3.42188		0.805934	2.67245		0.805934	1.68724
	0.807791	3.38249		0.807791	2.64232		0.807791	1.71317
	0.809648	3.40197		0.809648	2.58322		0.809648	1.70097
	0.811505	3.4041		0.811505	2.5188		0.811505	1.64752
	0.813362	3.38721		0.813362	2.49848		0.813362	1.60955
	0.815219	3.36658		0.815219	2.48027		0.815219	1.61811
	0.817076	3.3636		0.817076	2.49534		0.817076	1.614
	0.818932	3.36271		0.818932	2.51338		0.818932	1.63183
	0.820789	3.38918		0.820789	2.52898		0.820789	1.65582
	0.822646	3.40344		0.822646	2.54624		0.822646	1.65846
	0.824503	3.39611		0.824503	2.59716		0.824503	1.71012
	0.82636	3.41243		0.82636	2.6632		0.82636	1.81093
	0.828217	3.4954		0.828217	2.72738		0.828217	1.83797
	0.830074	3.53969		0.830074	2.78306		0.830074	1.80609
	0.831931	3.51858		0.831931	2.86665		0.831931	1.83198
	0.833788	3.54948		0.833788	2.94151		0.833788	1.91143
	0.835645	3.67715		0.835645	3.04112		0.835645	1.95517
	0.837502	3.73719		0.837502	3.12016		0.837502	1.99277
	0.839359	3.70946		0.839359	3.15291		0.839359	2.11554
	0.841216	3.80107		0.841216	3.20265		0.841216	2.26233
	0.843073	3.97183		0.843073	3.33462		0.843073	2.43291
	0.84493	4.05507		0.84493	3.41396		0.84493	2.62819
	0.846787	4.0873		0.846787	3.38321		0.846787	2.68902
	0.848644	4.23309		0.848644	3.4278		0.848644	2.7262
	0.850501	4.40383		0.850501	3.61052		0.850501	2.94051
	0.852358	4.57608		0.852358	3.69745		0.852358	3.10928
	0.854215	4.74208		0.854215	3.67221		0.854215	3.12681
	0.856072	4.86483		0.856072	3.73419		0.856072	3.16057
	0.857929	5.03399		0.857929	3.87344		0.857929	3.33795
	0.859786	5.27025		0.859786	3.95251		0.859786	3.46562
	0.861643	5.38257		0.861643	3.96374		0.861643	3.43695
	0.8635	5.38398		0.8635	4.05806		0.8635	3.47884
	0.865357	5.55687		0.865357	4.18408		0.865357	3.64948
	0.867214	5.76323		0.867214	4.23834		0.867214	3.7375
	0.869071	5.76076		0.869071	4.28194		0.869071	3.72807
	0.870928	5.72262		0.870928	4.37382		0.870928	3.79349
	0.872785	5.869		0.872785	4.47082		0.872785	3.90923
	0.874642	6.04882		0.874642	4.55656		0.874642	3.97623
	0.876499	6.01467		0.876499	4.63983		0.876499	3.99768
	0.878356	5.97225		0.878356	4.69534		0.878356	4.03598
	0.880213	6.07861		0.880213	4.7583		0.880213	4.09617
	0.88207	6.2041		0.88207	4.82441		0.88207	4.1279
	0.883927	6.22728		0.883927	4.88062		0.883927	4.14325
	0.885784	6.25216		0.885784	4.90742		0.885784	4.18398
	0.887641	6.30357		0.887641	4.94561		0.887641	4.22959
	0.889498	6.35236		0.889498	4.98292		0.889498	4.24238
	0.891355	6.35586		0.891355	5.00355		0.891355	4.25196
	0.893212	6.36301		0.893212	5.01575		0.893212	4.27158
	0.895069	6.3748		0.895069	5.03764		0.895069	4.29149
	0.896926	6.38438		0.896926	5.05668		0.896926	4.29829
	0.898783	6.38042		0.898783	5.06695		0.898783	4.3082
	0.90064	6.38093		0.90064	5.05401		0.90064	4.31434
	0.902497	6.41675		0.902497	5.04534		0.902497	4.32201
	0.904354	6.44376		0.904354	5.05195		0.904354	4.32547
	0.906211	6.44155		0.906211	5.06442		0.906211	4.32439
	0.908068	6.43587		0.908068	5.07849		0.908068	4.31932

## Sheet: suppFig8
	b)
	x (μm)	z (μm)
	0	8.14039
	0.96	8.14178
	1.92	8.14362
	2.88	8.14589
	3.84	8.14861
	4.8	8.15174
	5.76	8.15517
	6.72	8.15879
	7.68	8.16241
	8.64	8.16591
	9.6	8.1691
	10.56	8.17186
	11.52	8.17411
	12.48	8.17576
	13.44	8.17682
	14.4	8.17728
	15.36	8.17718
	16.32	8.17659
	17.28	8.17558
	18.24	8.17422
	19.2	8.17263
	20.16	8.17088
	21.12	8.16905
	22.08	8.16724
	23.04	8.16555
	24	8.16402
	24.96	8.16276
	25.92	8.16181
	26.88	8.16122
	27.84	8.16107
	28.8	8.16134
	29.76	8.16206
	30.72	8.16319
	31.68	8.16467
	32.64	8.1664
	33.6	8.16825
	34.56	8.1701
	35.52	8.17178
	36.48	8.17318
	37.44	8.1742
	38.4	8.17478
	39.36	8.17495
	40.32	8.17476
	41.28	8.17431
	42.24	8.17372
	43.2	8.17308
	44.16	8.17246
	45.12	8.17187
	46.08	8.17127
	47.04	8.17063
	48	8.16988
	48.96	8.16901
	49.92	8.16801
	50.88	8.1669
	51.84	8.16576
	52.8	8.16461
	53.76	8.16352
	54.72	8.16251
	55.68	8.16155
	56.64	8.16058
	57.6	8.15949
	58.56	8.15819
	59.52	8.15654
	60.48	8.15444
	61.44	8.15183
	62.4	8.14867
	63.36	8.14499
	64.32	8.14087
	65.28	8.1364
	66.24	8.13171
	67.2	8.12689
	68.16	8.12208
	69.12	8.11734
	70.08	8.11272
	71.04	8.1083
	72	8.10405
	72.96	8.10003
	73.92	8.09622
	74.88	8.09261
	75.84	8.08921
	76.8	8.08598
	77.76	8.08292
	78.72	8.08003
	79.68	8.07729
	80.64	8.07473
	81.6	8.07234
	82.56	8.07017
	83.52	8.06824
	84.48	8.06656
	85.44	8.06518
	86.4	8.06408
	87.36	8.06329
	88.32	8.06282
	89.28	8.06267
	90.24	8.06285
	91.2	8.06333
	92.16	8.0641
	93.12	8.0651
	94.08	8.06625
	95.04	8.06747
	96	8.06865
	96.96	8.0697
	97.92	8.07052
	98.88	8.07104
	99.84	8.07124
	100.8	8.07109
	101.76	8.07066
	102.72	8.07002
	103.68	8.06925
	104.64	8.06848
	105.6	8.0678
	106.56	8.06733
	107.52	8.06716
	108.48	8.06735
	109.44	8.06796
	110.4	8.06899
	111.36	8.07043
	112.32	8.07223
	113.28	8.07432
	114.24	8.07662
	115.2	8.07903
	116.16	8.08145
	117.12	8.08381
	118.08	8.08602
	119.04	8.08807
	120	8.08993
	120.96	8.09163
	121.92	8.09319
	122.88	8.09465
	123.84	8.09608
	124.8	8.09747
	125.76	8.09886
	126.72	8.10024
	127.68	8.10158
	128.64	8.10286
	129.6	8.10403
	130.56	8.10505
	131.52	8.1059
	132.48	8.10653
	133.44	8.10694
	134.4	8.10707
	135.36	8.10692
	136.32	8.10645
	137.28	8.10563
	138.24	8.10446
	139.2	8.10291
	140.16	8.10101
	141.12	8.09879
	142.08	8.09631
	143.04	8.09365
	144	8.09087
	144.96	8.08805
	145.92	8.08527
	146.88	8.08257
	147.84	8.08001
	148.8	8.07763
	149.76	8.07546
	150.72	8.07353
	151.68	8.07186
	152.64	8.07049
	153.6	8.06943
	154.56	8.06872
	155.52	8.06837
	156.48	8.06838
	157.44	8.06876
	158.4	8.06948
	159.36	8.07053
	160.32	8.07186
	161.28	8.0734
	162.24	8.07512
	163.2	8.07693
	164.16	8.0788
	165.12	8.08071
	166.08	8.08263
	167.04	8.08459
	168	8.08659
	168.96	8.08866
	169.92	8.0908
	170.88	8.09303
	171.84	8.09534
	172.8	8.09768
	173.76	8.10004
	174.72	8.10235
	175.68	8.10456
	176.64	8.10661
	177.6	8.10843
	178.56	8.10995
	179.52	8.11109
	180.48	8.11178
	181.44	8.11196
	182.4	8.11158
	183.36	8.11062
	184.32	8.10907
	185.28	8.10697
	186.24	8.10439
	187.2	8.1014
	188.16	8.09811
	189.12	8.09462
	190.08	8.09103
	191.04	8.08745
	192	8.08398
	192.96	8.0807
	193.92	8.07769
	194.88	8.07498
	195.84	8.07262
	196.8	8.07059
	197.76	8.06888
	198.72	8.06746
	199.68	8.06628
	200.64	8.06533
	201.6	8.06457
	202.56	8.06402
	203.52	8.06368
	204.48	8.06358
	205.44	8.06372
	206.4	8.06412
	207.36	8.06476
	208.32	8.06565
	209.28	8.06675
	210.24	8.06802
	211.2	8.06943
	212.16	8.07092
	213.12	8.07248
	214.08	8.07405
	215.04	8.07565
	216	8.07728
	216.96	8.07898
	217.92	8.08077
	218.88	8.08269
	219.84	8.08478
	220.8	8.087
	221.76	8.08933
	222.72	8.09169
	223.68	8.09394
	224.64	8.09595
	225.6	8.09759
	226.56	8.09874
	227.52	8.09932
	228.48	8.0993
	229.44	8.09868
	230.4	8.09752
	231.36	8.09588
	232.32	8.09388
	233.28	8.09159
	234.24	8.08915
	235.2	8.08665
	236.16	8.08419
	237.12	8.08191
	238.08	8.07989
	239.04	8.07825
	240	8.07705
	240.96	8.07637
	241.92	8.07623
	242.88	8.07663
	243.84	8.07752
	244.8	8.07882
	245.76	8.08041
	246.72	8.08213
	247.68	8.08381
	248.64	8.08531
	249.6	8.08647
	250.56	8.08718
	251.52	8.08737
	252.48	8.08699
	253.44	8.08606
	254.4	8.08461
	255.36	8.08269
	256.32	8.08036
	257.28	8.07769
	258.24	8.07473
	259.2	8.07156
	260.16	8.06823
	261.12	8.06481
	262.08	8.06134
	263.04	8.05791
	264	8.05458
	264.96	8.0514
	265.92	8.04844
	266.88	8.04574
	267.84	8.04335
	268.8	8.04129
	269.76	8.03957
	270.72	8.03821
	271.68	8.03717
	272.64	8.03647
	273.6	8.03607
	274.56	8.03594
	275.52	8.03608
	276.48	8.03644
	277.44	8.03699
	278.4	8.03771
	279.36	8.03855
	280.32	8.03949
	281.28	8.04048
	282.24	8.0415
	283.2	8.04254
	284.16	8.04356
	285.12	8.04458
	286.08	8.04557
	287.04	8.04654
	288	8.04749
	288.96	8.04841
	289.92	8.04931
	290.88	8.05015
	291.84	8.05096
	292.8	8.05171
	293.76	8.05241
	294.72	8.05308
	295.68	8.05371
	296.64	8.05436
	297.6	8.05506
	298.56	8.05585
	299.52	8.0568
	300.48	8.05795
	301.44	8.05935
	302.4	8.06102
	303.36	8.06298
	304.32	8.06522
	305.28	8.0677
	306.24	8.0704
	307.2	8.07325
	308.16	8.07619
	309.12	8.07915
	310.08	8.08209
	311.04	8.08495
	312	8.08773
	312.96	8.09041
	313.92	8.09302
	314.88	8.09559
	315.84	8.09818
	316.8	8.10082
	317.76	8.10356
	318.72	8.10643
	319.68	8.10941
	320.64	8.11249
	321.6	8.11562
	322.56	8.11875
	323.52	8.12179
	324.48	8.12468
	325.44	8.12734
	326.4	8.12973
	327.36	8.13181
	328.32	8.13358
	329.28	8.13505
	330.24	8.13625
	331.2	8.13724
	332.16	8.13806
	333.12	8.13878
	334.08	8.13944
	335.04	8.14005
	336	8.14062
	336.96	8.14113
	337.92	8.14152
	338.88	8.14175
	339.84	8.14176
	340.8	8.14151
	341.76	8.14098
	342.72	8.14016
	343.68	8.13908
	344.64	8.13778
	345.6	8.13633
	346.56	8.13481
	347.52	8.13328
	348.48	8.13183
	349.44	8.13049
	350.4	8.12932
	351.36	8.12834
	352.32	8.12754
	353.28	8.12695
	354.24	8.12656
	355.2	8.12639
	356.16	8.12645
	357.12	8.1268
	358.08	8.12748
	359.04	8.12856
	360	8.1301
	360.96	8.13219
	361.92	8.13491
	362.88	8.13835
	363.84	8.1426
	364.8	8.14778
	365.76	8.15402
	366.72	8.16151
	367.68	8.17049
	368.64	8.18132
	369.6	8.1945
	370.56	8.21069
	371.52	8.2308
	372.48	8.25607
	373.44	8.28812
	374.4	8.32908
	375.36	8.38174
	376.32	8.4497
	377.28	8.53754
	378.24	8.65087
	379.2	8.79617
	380.16	8.90738
	381.12	***
	382.08	***
	383.04	***
	384	***
	384.96	***
	385.92	***
	386.88	-14.0277
	387.84	-13.986
	388.8	-13.8512
	389.76	-13.7473
	390.72	-13.668
	391.68	-13.6076
	392.64	-13.5619
	393.6	-13.5272
	394.56	-13.501
	395.52	-13.4812
	396.48	-13.4663
	397.44	-13.455
	398.4	-13.4466
	399.36	-13.4403
	400.32	-13.4356
	401.28	-13.4323
	402.24	-13.4299
	403.2	-13.4284
	404.16	-13.4276
	405.12	-13.4274
	406.08	-13.4277
	407.04	-13.4285
	408	-13.4297
	408.96	-13.4312
	409.92	-13.433
	410.88	-13.435
	411.84	-13.437
	412.8	-13.439
	413.76	-13.4409
	414.72	-13.4426
	415.68	-13.4441
	416.64	-13.4452
	417.6	-13.4459
	418.56	-13.4462
	419.52	-13.4462
	420.48	-13.4458
	421.44	-13.4451
	422.4	-13.4441
	423.36	-13.4429
	424.32	-13.4415
	425.28	-13.44
	426.24	-13.4385
	427.2	-13.437
	428.16	-13.4357
	429.12	-13.4345
	430.08	-13.4335
	431.04	-13.4327
	432	-13.4323
	432.96	-13.4321
	433.92	-13.4322
	434.88	-13.4327
	435.84	-13.4334
	436.8	-13.4344
	437.76	-13.4357
	438.72	-13.4371
	439.68	-13.4386
	440.64	-13.4401
	441.6	-13.4416
	442.56	-13.4428
	443.52	-13.4439
	444.48	-13.4446
	445.44	-13.4449
	446.4	-13.4448
	447.36	-13.4443
	448.32	-13.4434
	449.28	-13.4422
	450.24	-13.4405
	451.2	-13.4387
	452.16	-13.4366
	453.12	-13.4344
	454.08	-13.432
	455.04	-13.4296
	456	-13.4271
	456.96	-13.4246
	457.92	-13.4221
	458.88	-13.4196
	459.84	-13.4171
	460.8	-13.4146
	461.76	-13.4121
	462.72	-13.4098
	463.68	-13.4074
	464.64	-13.4052
	465.6	-13.4032
	466.56	-13.4013
	467.52	-13.3995
	468.48	-13.398
	469.44	-13.3968
	470.4	-13.3958
	471.36	-13.3951
	472.32	-13.3947
	473.28	-13.3945
	474.24	-13.3946
	475.2	-13.3948
	476.16	-13.3951
	477.12	-13.3954
	478.08	-13.3956
	479.04	-13.3957
	480	-13.3956
	480.96	-13.3951
	481.92	-13.3944
	482.88	-13.3933
	483.84	-13.3918
	484.8	-13.3901
	485.76	-13.388
	486.72	-13.3856
	487.68	-13.3832
	488.64	-13.3806
	489.6	-13.3781
	490.56	-13.3756
	491.52	-13.3734
	492.48	-13.3714
	493.44	-13.3697
	494.4	-13.3684
	495.36	-13.3674
	496.32	-13.3668
	497.28	-13.3666
	498.24	-13.3667
	499.2	-13.3671
	500.16	-13.3678
	501.12	-13.3686
	502.08	-13.3697
	503.04	-13.3709
	504	-13.3723
	504.96	-13.3738
	505.92	-13.3753
	506.88	-13.377
	507.84	-13.3786
	508.8	-13.3803
	509.76	-13.382
	510.72	-13.3836
	511.68	-13.3852
	512.64	-13.3867
	513.6	-13.3881
	514.56	-13.3893
	515.52	-13.3905
	516.48	-13.3916
	517.44	-13.3926
	518.4	-13.3936
	519.36	-13.3946
	520.32	-13.3955
	521.28	-13.3964
	522.24	-13.3973
	523.2	-13.3982
	524.16	-13.399
	525.12	-13.3997
	526.08	-13.4003
	527.04	-13.4008
	528	-13.4011
	528.96	-13.4012
	529.92	-13.4011
	530.88	-13.4008
	531.84	-13.4004
	532.8	-13.3999
	533.76	-13.3993
	534.72	-13.3989
	535.68	-13.3985
	536.64	-13.3984
	537.6	-13.3986
	538.56	-13.3991
	539.52	-13.4
	540.48	-13.4013
	541.44	-13.4031
	542.4	-13.4052
	543.36	-13.4077
	544.32	-13.4106
	545.28	-13.4139
	546.24	-13.4174
	547.2	-13.4212
	548.16	-13.4251
	549.12	-13.4292
	550.08	-13.4333
	551.04	-13.4374
	552	-13.4414
	552.96	-13.4452
	553.92	-13.4488
	554.88	-13.452
	555.84	-13.4548
	556.8	-13.457
	557.76	-13.4586
	558.72	-13.4594
	559.68	-13.4595
	560.64	-13.4588
	561.6	-13.4574
	562.56	-13.4554
	563.52	-13.4527
	564.48	-13.4496
	565.44	-13.4462
	566.4	-13.4426
	567.36	-13.4389
	568.32	-13.4352
	569.28	-13.4317
	570.24	-13.4283
	571.2	-13.4251
	572.16	-13.4223
	573.12	-13.4198
	574.08	-13.4177
	575.04	-13.4159
	576	-13.4146
	576.96	-13.4137
	577.92	-13.4132
	578.88	-13.4131
	579.84	-13.4133
	580.8	-13.4138
	581.76	-13.4144
	582.72	-13.4152
	583.68	-13.4161
	584.64	-13.417
	585.6	-13.418
	586.56	-13.4191
	587.52	-13.4203
	588.48	-13.4216
	589.44	-13.4231
	590.4	-13.4247
	591.36	-13.4264
	592.32	-13.4281
	593.28	-13.4299
	594.24	-13.4316
	595.2	-13.4332
	596.16	-13.4348
	597.12	-13.4363
	598.08	-13.4378
	599.04	-13.4392
	600	-13.4406
	600.96	-13.442
	601.92	-13.4434
	602.88	-13.4448
	603.84	-13.4461
	604.8	-13.4475
	605.76	-13.4489
	606.72	-13.4503
	607.68	-13.4518
	608.64	-13.4534
	609.6	-13.4551
	610.56	-13.4569
	611.52	-13.4588
	612.48	-13.461
	613.44	-13.4634
	614.4	-13.466
	615.36	-13.4688
	616.32	-13.4718
	617.28	-13.4751
	618.24	-13.4785
	619.2	-13.4821
	620.16	-13.4858
	621.12	-13.4895
	622.08	-13.4931
	623.04	-13.4967
	624	-13.5001
	624.96	-13.5032
	625.92	-13.506
	626.88	-13.5084
	627.84	-13.5104
	628.8	-13.5118
	629.76	-13.5126
	630.72	-13.5127
	631.68	-13.5123
	632.64	-13.5112
	633.6	-13.5096
	634.56	-13.5074
	635.52	-13.5047
	636.48	-13.5016
	637.44	-13.4982
	638.4	-13.4946
	639.36	-13.491
	640.32	-13.4874
	641.28	-13.4838
	642.24	-13.4805
	643.2	-13.4775
	644.16	-13.4747
	645.12	-13.4722
	646.08	-13.4701
	647.04	-13.4682
	648	-13.4665
	648.96	-13.465
	649.92	-13.4636
	650.88	-13.4623
	651.84	-13.4609
	652.8	-13.4595
	653.76	-13.458
	654.72	-13.4565
	655.68	-13.455
	656.64	-13.4534
	657.6	-13.4519
	658.56	-13.4504
	659.52	-13.4491
	660.48	-13.4481
	661.44	-13.4472
	662.4	-13.4467
	663.36	-13.4465
	664.32	-13.4467
	665.28	-13.4473
	666.24	-13.4483
	667.2	-13.4497
	668.16	-13.4515
	669.12	-13.4535
	670.08	-13.4557
	671.04	-13.4581
	672	-13.4606
	672.96	-13.463
	673.92	-13.4653
	674.88	-13.4674
	675.84	-13.4694
	676.8	-13.4711
	677.76	-13.4725
	678.72	-13.4737
	679.68	-13.4745
	680.64	-13.475
	681.6	-13.4752
	682.56	-13.4752
	683.52	-13.4749
	684.48	-13.4744
	685.44	-13.4738
	686.4	-13.4732
	687.36	-13.4726
	688.32	-13.4722
	689.28	-13.4721
	690.24	-13.4723
	691.2	-13.4729
	692.16	-13.4739
	693.12	-13.4752
	694.08	-13.4769
	695.04	-13.4789
	696	-13.4811
	696.96	-13.4834
	697.92	-13.4857
	698.88	-13.4879
	699.84	-13.49
	700.8	-13.4921
	701.76	-13.494
	702.72	-13.4958
	703.68	-13.4975
	704.64	-13.4993
	705.6	-13.5011
	706.56	-13.5031
	707.52	-13.5053
	708.48	-13.5076
	709.44	-13.5101
	710.4	-13.5127
	711.36	-13.5155
	712.32	-13.5183
	713.28	-13.5211
	714.24	-13.5238
	715.2	-13.5264
	716.16	-13.5288
	717.12	-13.5309
	718.08	-13.5327
	719.04	-13.5341
	720	-13.5353
	720.96	-13.5361
	721.92	-13.5367
	722.88	-13.5369
	723.84	-13.5368
	724.8	-13.5363
	725.76	-13.5354
	726.72	-13.5338
	727.68	-13.5316
	728.64	-13.5287
	729.6	-13.5249
	730.56	-13.5202
	731.52	-13.5148
	732.48	-13.5089
	733.44	-13.5025
	734.4	-13.496
	735.36	-13.4897
	736.32	-13.4838
	737.28	-13.4785
	738.24	-13.474
	739.2	-13.4704
	740.16	-13.4678
	741.12	-13.4663
	742.08	-13.4658
	743.04	-13.4664
	744	-13.468
	744.96	-13.4706
	745.92	-13.4739
	746.88	-13.478
	747.84	-13.4825
	748.8	-13.4875
	749.76	-13.4926
	750.72	-13.4979
	751.68	-13.5031
	752.64	-13.5082
	753.6	-13.513
	754.56	-13.5175
	755.52	-13.5216
	756.48	-13.5254
	757.44	-13.5287
	758.4	-13.5315
	759.36	-13.5339
	760.32	-13.5358
	761.28	-13.5373
	762.24	-13.5383
	763.2	-13.539
	764.16	-13.5392
	765.12	-13.5392
	766.08	-13.5388
	767.04	-13.5381
	768	-13.5373
	768.96	-13.5363
	769.92	-13.5351
	770.88	-13.534
	771.84	-13.5328
	772.8	-13.5316
	773.76	-13.5304
	774.72	-13.5292
	775.68	-13.5281
	776.64	-13.527
	777.6	-13.5258
	778.56	-13.5246
	779.52	-13.5234
	780.48	-13.5221
	781.44	-13.5208
	782.4	-13.5195
	783.36	-13.5181
	784.32	-13.5167
	785.28	-13.5153
	786.24	-13.5139
	787.2	-13.5125
	788.16	-13.5111
	789.12	-13.5097
	790.08	-13.5083
	791.04	-13.507
	792	-13.5058
	792.96	-13.5047
	793.92	-13.5038
	794.88	-13.503
	795.84	-13.5023
	796.8	-13.5019
	797.76	-13.5016
	798.72	-13.5014
	799.68	-13.5013
	800.64	-13.5013
	801.6	-13.5013
	802.56	-13.5012
	803.52	-13.501
	804.48	-13.5007
	805.44	-13.5001
	806.4	-13.4993
	807.36	-13.4981
	808.32	-13.4967
	809.28	-13.4949
	810.24	-13.4929
	811.2	-13.4905
	812.16	-13.4879
	813.12	-13.485
	814.08	-13.482
	815.04	-13.4788
	816	-13.4757
	816.96	-13.4727
	817.92	-13.4698
	818.88	-13.4674
	819.84	-13.4654
	820.8	-13.4639
	821.76	-13.4632
	822.72	-13.4631
	823.68	-13.4638
	824.64	-13.4652
	825.6	-13.4674
	826.56	-13.4701
	827.52	-13.4735
	828.48	-13.4775
	829.44	-13.4819
	830.4	-13.4869
	831.36	-13.4924
	832.32	-13.4985
	833.28	-13.5053
	834.24	-13.5131
	835.2	-13.5221
	836.16	-13.5327
	837.12	-13.5454
	838.08	-13.5608
	839.04	-13.5798
	840	-13.6034
	840.96	-13.6329
	841.92	-13.6701
	842.88	-13.717
	843.84	-13.7762
	844.8	-13.8505
	845.76	-13.9435
	846.72	-14.0103
	847.68	-13.9955
	848.64	-14.107
	849.6	***
	850.56	***
	851.52	***
	852.48	-2.85408
	853.44	***
	854.4	***
	855.36	***
	856.32	8.85923
	857.28	8.78742
	858.24	8.68136
	859.2	8.59009
	860.16	8.51597
	861.12	8.45595
	862.08	8.40741
	863.04	8.36818
	864	8.33646
	864.96	8.3108
	865.92	8.29003
	866.88	8.27322
	867.84	8.25959
	868.8	8.24853
	869.76	8.23955
	870.72	8.23223
	871.68	8.22621
	872.64	8.22122
	873.6	8.217
	874.56	8.21334
	875.52	8.21008
	876.48	8.20707
	877.44	8.20424
	878.4	8.20151
	879.36	8.19887
	880.32	8.19631
	881.28	8.19384
	882.24	8.19149
	883.2	8.18927
	884.16	8.18718
	885.12	8.18523
	886.08	8.18338
	887.04	8.18162
	888	8.17989
	888.96	8.17817
	889.92	8.17642
	890.88	8.1746
	891.84	8.17269
	892.8	8.17069
	893.76	8.16858
	894.72	8.16638
	895.68	8.16411
	896.64	8.1618
	897.6	8.1595
	898.56	8.15726
	899.52	8.15514
	900.48	8.15323
	901.44	8.15158
	902.4	8.15025
	903.36	8.14933
	904.32	8.14884
	905.28	8.14882
	906.24	8.14929
	907.2	8.15025
	908.16	8.15168
	909.12	8.15354
	910.08	8.15576
	911.04	8.15826
	912	8.16095
	912.96	8.1637
	913.92	8.16641
	914.88	8.16897
	915.84	8.17128
	916.8	8.17328
	917.76	8.17493
	918.72	8.17624
	919.68	8.17724
	920.64	8.178
	921.6	8.17861
	922.56	8.17915
	923.52	8.17971
	924.48	8.18036
	925.44	8.18116
	926.4	8.18216
	927.36	8.18338
	928.32	8.18485
	929.28	8.18658
	930.24	8.18857
	931.2	8.19081
	932.16	8.19328
	933.12	8.19594
	934.08	8.19874
	935.04	8.20161
	936	8.20449
	936.96	8.20734
	937.92	8.21008
	938.88	8.21267
	939.84	8.21509
	940.8	8.2173
	941.76	8.21932
	942.72	8.22113
	943.68	8.22275
	944.64	8.22419
	945.6	8.22548
	946.56	8.22663
	947.52	8.22766
	948.48	8.22858
	949.44	8.22941
	950.4	8.23019
	951.36	8.23092
	952.32	8.23165
	953.28	8.23242
	954.24	8.23327
	955.2	8.23425
	956.16	8.23539
	957.12	8.23671
	958.08	8.23821
	959.04	8.23989
	960	8.24167
	960.96	8.24349
	961.92	8.24525
	962.88	8.24687
	963.84	8.2483
	964.8	8.24955
	965.76	8.25067
	966.72	8.25177
	967.68	8.25296
	968.64	8.25438
	969.6	8.25614
	970.56	8.25831
	971.52	8.26093
	972.48	8.264
	973.44	8.26748
	974.4	8.2713
	975.36	8.27534
	976.32	8.27947
	977.28	8.28355
	978.24	8.28744
	979.2	8.29101
	980.16	8.29416
	981.12	8.29683
	982.08	8.29898
	983.04	8.30065
	984	8.30189
	984.96	8.3028
	985.92	8.30354
	986.88	8.30426
	987.84	8.30512
	988.8	8.30631
	989.76	8.30797
	990.72	8.31023
	991.68	8.31317
	992.64	8.31685
	993.6	8.32125
	994.56	8.32634
	995.52	8.33202
	996.48	8.33817
	997.44	8.34463
	998.4	8.35124
	999.36	8.35782
	1000.32	8.3642
	1001.28	8.37024
	1002.24	8.3758
	1003.2	8.38079
	1004.16	8.38516
	1005.12	8.38884
	1006.08	8.39186
	1007.04	8.3942
	1008	8.3959
	1008.96	8.397
	1009.92	8.39756
	1010.88	8.39764
	1011.84	8.39732
	1012.8	8.3967
	1013.76	8.39588
	1014.72	8.39497
	1015.68	8.39408
	1016.64	8.39332
	1017.6	8.39278
	1018.56	8.39254
	1019.52	8.39263
	1020.48	8.39307
	1021.44	8.39386
	1022.4	8.39493
	1023.36	8.39622
	1024.32	8.39764
	1025.28	8.39908
	1026.24	8.40044
	1027.2	8.40161
	1028.16	8.40252
	1029.12	8.4031
	1030.08	8.40332
	1031.04	8.40318
	1032	8.40272
	1032.96	8.40198
	1033.92	8.40105
	1034.88	8.40002
	1035.84	8.39897
	1036.8	8.39798
	1037.76	8.39716
	1038.72	8.39656
	1039.68	8.39624
	1040.64	8.39626
	1041.6	8.39665
	1042.56	8.39743
	1043.52	8.39862
	1044.48	8.40022
	1045.44	8.40222
	1046.4	8.40458
	1047.36	8.40726
	1048.32	8.41021
	1049.28	8.41338
	1050.24	8.4167
	1051.2	8.42012
	1052.16	8.42361
	1053.12	8.42712
	1054.08	8.43065
	1055.04	8.4342
	1056	8.43778
	1056.96	8.44143
	1057.92	8.44515
	1058.88	8.44899
	1059.84	8.45297
	1060.8	8.4571
	1061.76	8.4614
	1062.72	8.46586
	1063.68	8.47047
	1064.64	8.47521
	1065.6	8.48002
	1066.56	8.48486
	1067.52	8.48965
	1068.48	8.49433
	1069.44	8.4988
	1070.4	8.50299
	1071.36	8.50684
	1072.32	8.51029
	1073.28	8.51334
	1074.24	8.51598
	1075.2	8.51824
	1076.16	8.52019
	1077.12	8.52187
	1078.08	8.52338
	1079.04	8.5248
	1080	8.5262
	1080.96	8.52765
	1081.92	8.52917
	1082.88	8.53081
	1083.84	8.53257
	1084.8	8.53443
	1085.76	8.53636
	1086.72	8.53833
	1087.68	8.54031
	1088.64	8.54228
	1089.6	8.54422
	1090.56	8.54616
	1091.52	8.54812
	1092.48	8.55014
	1093.44	8.55227
	1094.4	8.55457
	1095.36	8.55709
	1096.32	8.55984
	1097.28	8.56283
	1098.24	8.56605
	1099.2	8.56947
	1100.16	8.57305
	1101.12	8.5767
	1102.08	8.58037
	1103.04	8.58403
	1104	8.58761
	1104.96	8.59112
	1105.92	8.5945
	1106.88	8.59779
	1107.84	8.60099
	1108.8	8.60412
	1109.76	8.60722
	1110.72	8.61028
	1111.68	8.61335
	1112.64	8.61641
	1113.6	8.61945
	1114.56	8.62244
	1115.52	8.62532
	1116.48	8.62806
	1117.44	8.63059
	1118.4	8.63286
	1119.36	8.63485
	1120.32	8.6365
	1121.28	8.63781
	1122.24	8.63879
	1123.2	8.63945
	1124.16	8.63983
	1125.12	8.63995
	1126.08	8.63988
	1127.04	8.63965
	1128	8.63932
	1128.96	8.63895
	1129.92	8.63856
	1130.88	8.6382
	1131.84	8.63789
	1132.8	8.63763
	1133.76	8.63745
	1134.72	8.63731
	1135.68	8.63723
	1136.64	8.63716
	1137.6	8.63709
	1138.56	8.63702
	1139.52	8.63693
	1140.48	8.63683
	1141.44	8.63674
	1142.4	8.63666
	1143.36	8.63667
	1144.32	8.63678
	1145.28	8.63705
	1146.24	8.63756
	1147.2	8.63834
	1148.16	8.63947
	1149.12	8.64098
	1150.08	8.64294
	1151.04	8.64535
	1152	8.64823
	1152.96	8.65157
	1153.92	8.6553
	1154.88	8.65936
	1155.84	8.66364
	1156.8	8.668
	1157.76	8.67232
	1158.72	8.67642
	1159.68	8.68019
	1160.64	8.68348
	1161.6	8.68618
	1162.56	8.68825
	1163.52	8.68962
	1164.48	8.69031
	1165.44	8.69032
	1166.4	8.68971
	1167.36	8.68855
	1168.32	8.6869
	1169.28	8.68483
	1170.24	8.68241
	1171.2	8.6797
	1172.16	8.67677
	1173.12	8.67364
	1174.08	8.67036
	1175.04	8.66696
	1176	8.66347
	1176.96	8.65995
	1177.92	8.65643
	1178.88	8.65296
	1179.84	8.64963
	1180.8	8.64649
	1181.76	8.64363
	1182.72	8.64111
	1183.68	8.63902
	1184.64	8.63742
	1185.6	8.63637
	1186.56	8.63592
	1187.52	8.63608
	1188.48	8.63688
	1189.44	8.63829
	1190.4	8.64027
	1191.36	8.64277
	1192.32	8.64566
	1193.28	8.64887
	1194.24	8.65226
	1195.2	8.65571
	1196.16	8.65911
	1197.12	8.66234
	1198.08	8.66533
	1199.04	8.66801
	1200	8.67034
	1200.96	8.67231
	1201.92	8.67391
	1202.88	8.67517
	1203.84	8.67613
	1204.8	8.67683
	1205.76	8.67733
	1206.72	8.67768
	1207.68	8.67794
	1208.64	8.67818
	1209.6	8.67846
	1210.56	8.67887
	1211.52	8.67947
	1212.48	8.68041
	1213.44	8.68177
	1214.4	8.68373
	1215.36	8.68645
	1216.32	8.69008
	1217.28	8.69482
	1218.24	8.7008
	1219.2	8.70813
	1220.16	8.71684
	1221.12	8.72681
	1222.08	8.73782
	1223.04	8.74941
	1224	8.76102
	1224.96	8.77189
	1225.92	8.78123
	1226.88	8.77922
	1227.84	8.78001

## Sheet: suppFig9
	Top			Bot left				Bot right
	Frequency (cycles/mm)	ITF		Gaussian blur (σ)	Resolution (μm)			Gaussian blur (σ)	Resolution (μm)
	301.43	-5.6992e-05			EFSF	Focus variation			EFSF	Focus variation
	298.714	0.000104188		1	3.43816	2.29211		1	89.6894	5.30754
	296.047	0.000376623		2	4.67469	2.98577		2	63.9207	3.37714
	293.427	0.000179223		3	5.36835	3.86039		3	47.8583	2.60604
	290.853	4.62066e-05		4	6.45409	4.85565		4	38.3071	2.14253
	288.324	0.000140647		5	7.96205	0.58509		5	30.4661	1.84841
	285.839	7.00839e-05		6	9.31922	6.87632		6	25.8218	1.65081
	283.396	0.000205458		7	10.6462	7.90173		7	22.4555	1.51165
	280.994	0.000267976		8	12.0336	8.95731		8	19.2205	1.40962
	278.633	0.000343816		9	13.3907	10.0732		9	17.7833	1.33219
	276.311	0.000142835		10	15.1098	11.2193		10	16.1154	1.272
	274.027	3.85721e-05
	271.781	0.000352211
	269.571	0.000242297
	267.397	0.000159597
	265.258	0.000167226
	263.153	0.000187233
	261.081	-3.2031e-05
	259.041	0.000159977
	257.033	0.000285796
	255.056	0.000195265
	253.109	0.000305992
	251.192	0.000109102
	249.303	0.000343633
	247.442	0.000288384
	245.609	0.000353974
	243.804	0.000390978
	242.024	0.000477842
	240.27	0.000637256
	238.542	0.000254771
	236.838	0.000920997
	235.158	0.000785821
	233.502	0.000466669
	231.869	0.000343163
	230.259	0.000896979
	228.671	0.00041896
	227.105	0.00111126
	225.56	0.000847651
	224.036	0.00113327
	222.532	0.00134003
	221.049	0.000873715
	219.585	0.00151125
	218.14	0.00108302
	216.714	0.00160117
	215.307	0.00146927
	213.918	0.00190227
	212.547	0.00185663
	211.193	0.00233279
	209.856	0.00202886
	208.536	0.00190638
	207.233	0.00252672
	205.946	0.00231714
	204.675	0.00299249
	203.419	0.00284187
	202.179	0.00338134
	200.953	0.00329458
	199.743	0.00406038
	198.547	0.00376452
	197.365	0.00409251
	196.197	0.0043475
	195.043	0.00425278
	193.902	0.005188
	192.775	0.00502576
	191.661	0.00574659
	190.559	0.00577457
	189.47	0.00648567
	188.394	0.00650657
	187.329	0.0069201
	186.277	0.00747183
	185.236	0.00746664
	184.207	0.00816268
	183.189	0.00832661
	182.183	0.0091722
	181.187	0.00933215
	180.203	0.00995486
	179.229	0.0103496
	178.265	0.011066
	177.312	0.0114368
	176.369	0.0118501
	175.435	0.0126039
	174.512	0.0129151
	173.598	0.013898
	172.694	0.0141817
	171.799	0.0151499
	170.914	0.0155126
	170.037	0.0164045
	169.17	0.0168971
	168.311	0.0177636
	167.461	0.018179
	166.619	0.0188714
	165.786	0.0198036
	164.962	0.0204261
	164.145	0.0214024
	163.336	0.0221572
	162.536	0.022988
	161.743	0.0236812
	160.958	0.0246052
	160.18	0.0254921
	159.41	0.0261466
	158.647	0.0269827
	157.892	0.0281846
	157.144	0.029005
	156.402	0.0298678
	155.668	0.0308236
	154.941	0.0318047
	154.22	0.0326532
	153.506	0.0337859
	152.799	0.0349178
	152.098	0.035834
	151.403	0.036764
	150.715	0.0376912
	150.033	0.0392057
	149.357	0.0397864
	148.687	0.040941
	148.024	0.0420769
	147.366	0.0432931
	146.714	0.0442533
	146.067	0.0452269
	145.427	0.046976
	144.792	0.048014
	144.162	0.0492983
	143.538	0.0500988
	142.919	0.0519207
	142.306	0.0527976
	141.698	0.053988
	141.095	0.0553948
	140.497	0.0564256
	139.904	0.0580162
	139.316	0.0590715
	138.733	0.0606849
	138.155	0.061609
	137.582	0.0631889
	137.014	0.0645267
	136.45	0.065991
	135.89	0.0673178
	135.336	0.0685208
	134.786	0.0701398
	134.24	0.0711418
	133.699	0.0731601
	133.162	0.0742576
	132.629	0.0761792
	132.101	0.0775285
	131.577	0.079252
	131.056	0.0808039
	130.54	0.0823929
	130.029	0.0838653
	129.521	0.0852101
	129.017	0.08722
	128.517	0.088517
	128.02	0.090641
	127.528	0.0921891
	127.039	0.0940275
	126.555	0.0957522
	126.073	0.097081
	125.596	0.099264
	125.122	0.100795
	124.651	0.103
	124.185	0.104321
	123.721	0.106467
	123.261	0.108264
	122.805	0.110433
	122.352	0.112431
	121.902	0.114022
	121.455	0.116434
	121.012	0.118079
	120.572	0.120578
	120.135	0.122559
	119.701	0.124706
	119.271	0.126324
	118.843	0.128091
	118.419	0.130953
	117.997	0.1329
	117.579	0.135635
	117.164	0.136975
	116.751	0.139736
	116.341	0.141491
	115.935	0.144499
	115.531	0.146481
	115.129	0.148519
	114.731	0.15081
	114.335	0.152875
	113.943	0.156068
	113.552	0.157792
	113.165	0.160611
	112.78	0.162461
	112.398	0.165568
	112.018	0.167659
	111.641	0.170268
	111.266	0.17257
	110.894	0.174526
	110.524	0.177213
	110.157	0.179582
	109.792	0.183134
	109.43	0.18486
	109.07	0.187295
	108.712	0.189718
	108.357	0.192552
	108.004	0.194889
	107.654	0.196555
	107.305	0.19989
	106.959	0.202012
	106.615	0.205113
	106.273	0.207402
	105.934	0.21039
	105.596	0.212629
	105.261	0.215495
	104.928	0.217889
	104.597	0.22065
	104.268	0.223442
	103.941	0.225432
	103.616	0.228248
	103.294	0.230176
	102.973	0.233317
	102.654	0.235663
	102.337	0.23867
	102.022	0.24113
	101.709	0.244339
	101.398	0.246344
	101.089	0.247896
	100.782	0.250849
	100.477	0.252933
	100.173	0.256361
	99.8713	0.259143
	99.5714	0.261672
	99.2733	0.263451
	98.977	0.266839
	98.6824	0.269218
	98.3896	0.271298
	98.0985	0.273647
	97.8091	0.276369
	97.5214	0.278769
	97.2354	0.28084
	96.9511	0.283777
	96.6685	0.28663
	96.3874	0.288786
	96.1081	0.289986
	95.8303	0.293099
	95.5541	0.296896
	95.2795	0.298618
	95.0065	0.300873
	94.7351	0.30297
	94.4652	0.305876
	94.1968	0.308095
	93.93	0.310863
	93.6646	0.313139
	93.4008	0.31607
	93.1384	0.318205
	92.8775	0.319997
	92.6181	0.322828
	92.3601	0.324956
	92.1036	0.327454
	91.8484	0.32976
	91.5947	0.332698
	91.3424	0.334713
	91.0914	0.337006
	90.8419	0.339881
	90.5937	0.341804
	90.3468	0.343928
	90.1013	0.346198
	89.8571	0.349232
	89.6143	0.350918
	89.3727	0.353966
	89.1325	0.356413
	88.8935	0.358942
	88.6558	0.360304
	88.4194	0.362949
	88.1843	0.366036
	87.9503	0.368443
	87.7177	0.369978
	87.4862	0.372189
	87.256	0.374995
	87.027	0.377207
	86.7992	0.379896
	86.5725	0.382077
	86.3471	0.384639
	86.1228	0.386821
	85.8997	0.389127
	85.6777	0.391445
	85.4569	0.39191
	85.2372	0.394859
	85.0187	0.396361
	84.8012	0.398526
	84.5849	0.402165
	84.3697	0.404156
	84.1555	0.405609
	83.9425	0.409058
	83.7305	0.411659
	83.5196	0.413339
	83.3097	0.416627
	83.101	0.418895
	82.8932	0.420996
	82.6865	0.423438
	82.4808	0.426227
	82.2761	0.428458
	82.0725	0.431345
	81.8698	0.434872
	81.6682	0.436073
	81.4675	0.439176
	81.2678	0.442221
	81.0691	0.443661
	80.8714	0.445566
	80.6746	0.449581
	80.4788	0.451299
	80.284	0.453663
	80.09	0.457391
	79.8971	0.458679
	79.705	0.461269
	79.5139	0.463708
	79.3236	0.468321
	79.1343	0.469133
	78.9459	0.471495
	78.7584	0.474537
	78.5718	0.476886
	78.386	0.479132
	78.2011	0.48189
	78.0171	0.484114
	77.834	0.486777
	77.6517	0.489811
	77.4703	0.491564
	77.2897	0.494872
	77.11	0.496454
	76.931	0.499106
	76.753	0.501786
	76.5757	0.503887
	76.3993	0.506219
	76.2236	0.509438
	76.0488	0.511468
	75.8748	0.512967
	75.7016	0.51643
	75.5291	0.51812
	75.3575	0.520486
	75.1866	0.523193
	75.0165	0.525392
	74.8471	0.526456
	74.6786	0.529002
	74.5107	0.531593
	74.3437	0.533151
	74.1774	0.536077
	74.0118	0.53778
	73.8469	0.539886
	73.6828	0.541741
	73.5195	0.544345
	73.3568	0.54542
	73.1949	0.547457
	73.0337	0.549564
	72.8731	0.551598
	72.7133	0.554022
	72.5542	0.555067
	72.3958	0.557048
	72.2381	0.561828
	72.081	0.564631
	71.9247	0.562022
	71.769	0.563998
	71.614	0.569396
	71.4597	0.571001
	71.306	0.572833
	71.153	0.573907
	71.0006	0.572294
	70.8489	0.576905
	70.6978	0.579071
	70.5474	0.580681
	70.3976	0.57913
	70.2485	0.583852
	70.1	0.58466
	69.9521	0.58322
	69.8048	0.588435
	69.6582	0.586231
	69.5121	0.59122
	69.3667	0.593074
	69.2219	0.593765
	69.0777	0.595787
	68.9341	0.596775
	68.791	0.598444
	68.6486	0.600392
	68.5068	0.601613
	68.3655	0.603538
	68.2249	0.604773
	68.0848	0.605671
	67.9452	0.607586
	67.8063	0.608989
	67.6679	0.610807
	67.5301	0.612873
	67.3928	0.613898
	67.2561	0.615888
	67.12	0.616771
	66.9844	0.61842
	66.8494	0.620616
	66.7148	0.621912
	66.5809	0.624065
	66.4475	0.625069
	66.3146	0.62733
	66.1822	0.628406
	66.0504	0.630665
	65.919	0.632527
	65.7883	0.634268
	65.658	0.636251
	65.5282	0.637736
	65.399	0.639858
	65.2702	0.641128
	65.142	0.64348
	65.0143	0.644543
	64.887	0.647333
	64.7603	0.648856
	64.6341	0.651656
	64.5083	0.652864
	64.3831	0.655231
	64.2583	0.65692
	64.134	0.659278
	64.0102	0.661891
	63.8869	0.6633
	63.764	0.666039
	63.6416	0.667392
	63.5197	0.669823
	63.3982	0.672498
	63.2773	0.674079
	63.1567	0.676861
	63.0367	0.678713
	62.917	0.6806
	62.7979	0.683303
	62.6792	0.684838
	62.5609	0.687513
	62.4431	0.689602
	62.3257	0.691758
	62.2088	0.694334
	62.0923	0.696791
	61.9762	0.699057
	61.8606	0.701681
	61.7454	0.703558
	61.6306	0.705974
	61.5163	0.709122
	61.4024	0.711371
	61.2889	0.712736
	61.1758	0.71529
	61.0631	0.716995
	60.9509	0.719321
	60.839	0.722242
	60.7276	0.723592
	60.6166	0.726764
	60.506	0.728512
	60.3958	0.725839
	60.286	0.728867
	60.1766	0.734084
	60.0675	0.736423
	59.9589	0.73871
	59.8507	0.740824
	59.7428	0.744127
	59.6354	0.741979
	59.5283	0.747591
	59.4216	0.750411
	59.3153	0.751408
	59.2094	0.754136
	59.1039	0.751806
	58.9987	0.753797
	58.8939	0.756705
	58.7895	0.762099
	58.6855	0.764733
	58.5818	0.766502
	58.4784	0.763894
	58.3755	0.766467
	58.2729	0.767875
	58.1707	0.774243
	58.0688	0.776555
	57.9673	0.777932
	57.8661	0.780455
	57.7653	0.777226
	57.6648	0.779194
	57.5647	0.78582
	57.465	0.78645
	57.3655	0.789751
	57.2665	0.790865
	57.1677	0.7926
	57.0693	0.78948
	56.9713	0.795386
	56.8736	0.79742
	56.7762	0.79897
	56.6791	0.800522
	56.5824	0.796916
	56.486	0.798458
	56.3899	0.804808
	56.2942	0.806192
	56.1988	0.808589
	56.1037	0.804517
	56.0089	0.805776
	55.9145	0.806958
	55.8203	0.807246
	55.7265	0.814351
	55.633	0.81104
	55.5398	0.812122
	55.447	0.813815
	55.3544	0.814547
	55.2621	0.821136
	55.1702	0.821669
	55.0785	0.822816
	54.9872	0.819389
	54.8962	0.820312
	54.8054	0.821707
	54.715	0.82241
	54.6248	0.823803
	54.535	0.824274
	54.4455	0.825806
	54.3562	0.826626
	54.2672	0.827089
	54.1786	0.828027
	54.0902	0.828991
	54.0021	0.829672
	53.9143	0.829754
	53.8268	0.830843
	53.7395	0.831655
	53.6526	0.832764
	53.5659	0.834346
	53.4795	0.834366
	53.3934	0.835247
	53.3075	0.835989
	53.222	0.835658
	53.1367	0.836408
	53.0516	0.837901
	52.9669	0.838294
	52.8824	0.839044
	52.7982	0.839284
	52.7143	0.840701
	52.6306	0.84002
	52.5472	0.840763
	52.4641	0.841072
	52.3812	0.842511
	52.2985	0.842933
	52.2162	0.843303
	52.1341	0.843918
	52.0522	0.844536
	51.9707	0.845711
	51.8893	0.845569
	51.8082	0.845645
	51.7274	0.846817
	51.6469	0.84767
	51.5665	0.848019
	51.4865	0.847987
	51.4066	0.849103
	51.3271	0.84935
	51.2477	0.849493
	51.1686	0.849925
	51.0898	0.850528
	51.0112	0.8523
	50.9328	0.852154
	50.8547	0.851982
	50.7768	0.852803
	50.6992	0.853679
	50.6218	0.853871
	50.5446	0.854763
	50.4677	0.854319
	50.391	0.856045
	50.3145	0.855935
	50.2383	0.856725
	50.1623	0.857288
	50.0865	0.857375
	50.011	0.857729
